# Supplementary material for: Common diagnostic biomarkers and molecular mechanisms of Helicobacter pylori infection and inflammatory bowel disease
Source: Front Immunol. 2024 Dec 5;15:1492810. doi: 10.3389/fimmu.2024.1492810 (PMC11659760; doi:10.3389/fimmu.2024.1492810)
Supplement: Supplementary file 1 [file Table1.xlsx]

## Sheet: Supplementary Table 1 
GSE3365:Normal(n=42);Ulcerative Colitis(n=26);Crohn's Disease(n=59)									GSE233973:Normal gastric mucosa(n=9); H. pylori-associated gastritis(n=13)							GSE179285: Healthy control(n=31); Ulcerative colitis(n=55); Crohn's disease(n=168)									GSE27411:H. pylori infected(n=6); H. pylori non-infected(n=6)
GEO_accession	Type	Sample_organism	Diagnosis	Age	Race	Gender	Country		GEO_accession	Type	Sample_organism	Diagnosis	Gender	Country		GEO_accession	Type	Sample_organism	Gender	Diagnosis	Inflammation	Tissue	Country		GEO_accession	Type	Sample_organism	Diagnosis	stomach region	Tissue	Country
GSM76030	RNA	Homo sapiens	Ulcerative Colitis	55	BLACK	FEMALE	USA		GSM7440047	RNA	Homo sapiens	Gastric mucosa with H. pylori-associated gastritis	Male	Japan		GSM5413223	RNA	Homo sapiens	not determined	Ulcerative colitis	Uninflamed	Colon	USA		GSM677730	RNA	Homo sapiens	non-infected	antrum	stomach	USA
GSM76031	RNA	Homo sapiens	Ulcerative Colitis	47	CAUCASIAN	MALE	USA		GSM7440048	RNA	Homo sapiens	Gastric mucosa with H. pylori-associated gastritis	Female	Japan		GSM5413224	RNA	Homo sapiens	not determined	Ulcerative colitis	Uninflamed	Colon	USA		GSM677731	RNA	Homo sapiens	non-infected	antrum	stomach	USA
GSM76032	RNA	Homo sapiens	Ulcerative Colitis	55	CAUCASIAN	FEMALE	USA		GSM7440049	RNA	Homo sapiens	Gastric mucosa with H. pylori-associated gastritis	Female	Japan		GSM5413225	RNA	Homo sapiens	not determined	Ulcerative colitis	Inflamed	Colon	USA		GSM677732	RNA	Homo sapiens	non-infected	corpus	stomach	USA
GSM76033	RNA	Homo sapiens	Ulcerative Colitis	60	CAUCASIAN	MALE	USA		GSM7440050	RNA	Homo sapiens	Gastric mucosa with H. pylori-associated gastritis	Male	Japan		GSM5413226	RNA	Homo sapiens	Male	Ulcerative colitis	Inflamed	Colon	USA		GSM677733	RNA	Homo sapiens	non-infected	corpus	stomach	USA
GSM76034	RNA	Homo sapiens	Ulcerative Colitis	49	CAUCASIAN	FEMALE	USA		GSM7440051	RNA	Homo sapiens	Gastric mucosa with H. pylori-associated gastritis	Female	Japan		GSM5413227	RNA	Homo sapiens	not determined	Ulcerative colitis	Uninflamed	Colon	USA		GSM677734	RNA	Homo sapiens	infected	antrum	stomach	USA
GSM76035	RNA	Homo sapiens	Ulcerative Colitis	37	CAUCASIAN	FEMALE	USA		GSM7440052	RNA	Homo sapiens	Gastric mucosa with H. pylori-associated gastritis	Male	Japan		GSM5413228	RNA	Homo sapiens	not determined	Ulcerative colitis	Inflamed	Colon	USA		GSM677735	RNA	Homo sapiens	infected	antrum	stomach	USA
GSM76036	RNA	Homo sapiens	Ulcerative Colitis	41	BLACK	FEMALE	USA		GSM7440053	RNA	Homo sapiens	Gastric mucosa with H. pylori-associated gastritis	Male	Japan		GSM5413229	RNA	Homo sapiens	not determined	Ulcerative colitis	Uninflamed	Colon	USA		GSM677736	RNA	Homo sapiens	infected	antrum	stomach	USA
GSM76037	RNA	Homo sapiens	Ulcerative Colitis	25	CAUCASIAN	FEMALE	USA		GSM7440054	RNA	Homo sapiens	Gastric mucosa with H. pylori-associated gastritis	Male	Japan		GSM5413230	RNA	Homo sapiens	not determined	Ulcerative colitis	Inflamed	Colon	USA		GSM677737	RNA	Homo sapiens	infected	corpus	stomach	USA
GSM76038	RNA	Homo sapiens	Ulcerative Colitis	45	CAUCASIAN	MALE	USA		GSM7440055	RNA	Homo sapiens	Gastric mucosa with H. pylori-associated gastritis	Male	Japan		GSM5413231	RNA	Homo sapiens	not determined	Ulcerative colitis	Inflamed	Colon	USA		GSM677738	RNA	Homo sapiens	infected	corpus	stomach	USA
GSM76039	RNA	Homo sapiens	Ulcerative Colitis	30	BLACK	FEMALE	USA		GSM7440056	RNA	Homo sapiens	Gastric mucosa with H. pylori-associated gastritis	Male	Japan		GSM5413232	RNA	Homo sapiens	not determined	Ulcerative colitis	Uninflamed	Colon	USA		GSM677739	RNA	Homo sapiens	infected	corpus	stomach	USA
GSM76040	RNA	Homo sapiens	Ulcerative Colitis	65	CAUCASIAN	MALE	USA		GSM7440057	RNA	Homo sapiens	Gastric mucosa with H. pylori-associated gastritis	Male	Japan		GSM5413233	RNA	Homo sapiens	not determined	Ulcerative colitis	Inflamed	Colon	USA		GSM677746	RNA	Homo sapiens	non-infected	antrum	stomach	USA
GSM76041	RNA	Homo sapiens	Ulcerative Colitis	40	CAUCASIAN	FEMALE	USA		GSM7440058	RNA	Homo sapiens	Gastric mucosa with H. pylori-associated gastritis	Male	Japan		GSM5413234	RNA	Homo sapiens	not determined	Ulcerative colitis	Inflamed	Colon	USA		GSM677747	RNA	Homo sapiens	non-infected	corpus	stomach	USA
GSM76042	RNA	Homo sapiens	Ulcerative Colitis	27	CAUCASIAN	FEMALE	USA		GSM7440059	RNA	Homo sapiens	Gastric mucosa with H. pylori-associated gastritis	Male	Japan		GSM5413235	RNA	Homo sapiens	not determined	Ulcerative colitis	Uninflamed	Colon	USA
GSM76043	RNA	Homo sapiens	Ulcerative Colitis	57	CAUCASIAN	FEMALE	USA		GSM7440060	RNA	Homo sapiens	Normal gastric mucosa	Female	Japan		GSM5413236	RNA	Homo sapiens	Female	Ulcerative colitis	Inflamed	Colon	USA
GSM76044	RNA	Homo sapiens	Ulcerative Colitis	59	CAUCASIAN	FEMALE	USA		GSM7440061	RNA	Homo sapiens	Normal gastric mucosa	Male	Japan		GSM5413237	RNA	Homo sapiens	Female	Ulcerative colitis	Uninflamed	Colon	USA
GSM76045	RNA	Homo sapiens	Ulcerative Colitis	27	CAUCASIAN	FEMALE	USA		GSM7440062	RNA	Homo sapiens	Normal gastric mucosa	Female	Japan		GSM5413238	RNA	Homo sapiens	not determined	Ulcerative colitis	Uninflamed	Colon	USA
GSM76046	RNA	Homo sapiens	Ulcerative Colitis	33	HISPANIC	FEMALE	USA		GSM7440063	RNA	Homo sapiens	Normal gastric mucosa	Male	Japan		GSM5413239	RNA	Homo sapiens	not determined	Ulcerative colitis	Uninflamed	Colon	USA
GSM76047	RNA	Homo sapiens	Ulcerative Colitis	62	CAUCASIAN	FEMALE	USA		GSM7440064	RNA	Homo sapiens	Normal gastric mucosa	Female	Japan		GSM5413240	RNA	Homo sapiens	not determined	Ulcerative colitis	Inflamed	Colon	USA
GSM76048	RNA	Homo sapiens	Ulcerative Colitis	41	CAUCASIAN	FEMALE	USA		GSM7440065	RNA	Homo sapiens	Normal gastric mucosa	Male	Japan		GSM5413241	RNA	Homo sapiens	not determined	Ulcerative colitis	Inflamed	Colon	USA
GSM76049	RNA	Homo sapiens	Ulcerative Colitis	41	CAUCASIAN	FEMALE	USA		GSM7440066	RNA	Homo sapiens	Normal gastric mucosa	Male	Japan		GSM5413242	RNA	Homo sapiens	not determined	Ulcerative colitis	Uninflamed	Colon	USA
GSM76050	RNA	Homo sapiens	Ulcerative Colitis	53	CAUCASIAN	MALE	USA		GSM7440067	RNA	Homo sapiens	Normal gastric mucosa	Male	Japan		GSM5413243	RNA	Homo sapiens	not determined	Ulcerative colitis	Uninflamed	Colon	USA
GSM76051	RNA	Homo sapiens	Ulcerative Colitis	42	CAUCASIAN	MALE	USA		GSM7440068	RNA	Homo sapiens	Normal gastric mucosa	Male	Japan		GSM5413244	RNA	Homo sapiens	not determined	Ulcerative colitis	Inflamed	Colon	USA
GSM76052	RNA	Homo sapiens	Ulcerative Colitis	57	CAUCASIAN	MALE	USA									GSM5413245	RNA	Homo sapiens	not determined	Ulcerative colitis	Uninflamed	Colon	USA
GSM76053	RNA	Homo sapiens	Ulcerative Colitis	29	CAUCASIAN	FEMALE	USA									GSM5413246	RNA	Homo sapiens	not determined	Ulcerative colitis	Uninflamed	Colon	USA
GSM76054	RNA	Homo sapiens	Ulcerative Colitis	73	CAUCASIAN	MALE	USA									GSM5413247	RNA	Homo sapiens	not determined	Ulcerative colitis	Inflamed	Colon	USA
GSM76055	RNA	Homo sapiens	Ulcerative Colitis	63	CAUCASIAN	FEMALE	USA									GSM5413248	RNA	Homo sapiens	not determined	Ulcerative colitis	Inflamed	Colon	USA
GSM76056	RNA	Homo sapiens	Crohn's Disease	22	BLACK	FEMALE	USA									GSM5413249	RNA	Homo sapiens	not determined	Ulcerative colitis	Uninflamed	Colon	USA
GSM76057	RNA	Homo sapiens	Crohn's Disease	46	BLACK	FEMALE	USA									GSM5413250	RNA	Homo sapiens	not determined	Ulcerative colitis	Inflamed	Colon	USA
GSM76058	RNA	Homo sapiens	Crohn's Disease	39	CAUCASIAN	MALE	USA									GSM5413251	RNA	Homo sapiens	not determined	Ulcerative colitis	Inflamed	Colon	USA
GSM76059	RNA	Homo sapiens	Crohn's Disease	20	BLACK	MALE	USA									GSM5413252	RNA	Homo sapiens	not determined	Ulcerative colitis	Inflamed	Colon	USA
GSM76060	RNA	Homo sapiens	Crohn's Disease	47	CAUCASIAN	MALE	USA									GSM5413253	RNA	Homo sapiens	not determined	Ulcerative colitis	Uninflamed	Colon	USA
GSM76061	RNA	Homo sapiens	Crohn's Disease	56	CAUCASIAN	MALE	USA									GSM5413254	RNA	Homo sapiens	not determined	Ulcerative colitis	Inflamed	Colon	USA
GSM76062	RNA	Homo sapiens	Crohn's Disease	41	CAUCASIAN	FEMALE	USA									GSM5413255	RNA	Homo sapiens	not determined	Ulcerative colitis	Inflamed	Colon	USA
GSM76063	RNA	Homo sapiens	Crohn's Disease	21	CAUCASIAN	MALE	USA									GSM5413256	RNA	Homo sapiens	Male	Ulcerative colitis	Uninflamed	Colon	USA
GSM76064	RNA	Homo sapiens	Crohn's Disease	33	CAUCASIAN	MALE	USA									GSM5413257	RNA	Homo sapiens	Male	Ulcerative colitis	Inflamed	Colon	USA
GSM76065	RNA	Homo sapiens	Crohn's Disease	64	CAUCASIAN	FEMALE	USA									GSM5413258	RNA	Homo sapiens	not determined	Ulcerative colitis	Uninflamed	Colon	USA
GSM76066	RNA	Homo sapiens	Crohn's Disease	29	CAUCASIAN	FEMALE	USA									GSM5413259	RNA	Homo sapiens	not determined	Ulcerative colitis	Inflamed	Colon	USA
GSM76067	RNA	Homo sapiens	Crohn's Disease	42	BLACK	FEMALE	USA									GSM5413260	RNA	Homo sapiens	not determined	Ulcerative colitis	Uninflamed	Colon	USA
GSM76068	RNA	Homo sapiens	Crohn's Disease	43	BLACK	MALE	USA									GSM5413261	RNA	Homo sapiens	not determined	Ulcerative colitis	Uninflamed	Colon	USA
GSM76069	RNA	Homo sapiens	Crohn's Disease	47	CAUCASIAN	FEMALE	USA									GSM5413262	RNA	Homo sapiens	not determined	Ulcerative colitis	Inflamed	Colon	USA
GSM76070	RNA	Homo sapiens	Crohn's Disease	39	CAUCASIAN	FEMALE	USA									GSM5413263	RNA	Homo sapiens	not determined	Ulcerative colitis	Uninflamed	Colon	USA
GSM76071	RNA	Homo sapiens	Crohn's Disease	33	CAUCASIAN	MALE	USA									GSM5413264	RNA	Homo sapiens	not determined	Ulcerative colitis	Uninflamed	Colon	USA
GSM76072	RNA	Homo sapiens	Crohn's Disease	52	CAUCASIAN	MALE	USA									GSM5413265	RNA	Homo sapiens	not determined	Ulcerative colitis	Inflamed	Colon	USA
GSM76073	RNA	Homo sapiens	Crohn's Disease	32	CAUCASIAN	MALE	USA									GSM5413266	RNA	Homo sapiens	not determined	Ulcerative colitis	Uninflamed	Colon	USA
GSM76074	RNA	Homo sapiens	Crohn's Disease	20	CAUCASIAN	FEMALE	USA									GSM5413267	RNA	Homo sapiens	not determined	Ulcerative colitis	Uninflamed	Colon	USA
GSM76075	RNA	Homo sapiens	Crohn's Disease	27	CAUCASIAN	FEMALE	USA									GSM5413268	RNA	Homo sapiens	not determined	Ulcerative colitis	Uninflamed	Colon	USA
GSM76076	RNA	Homo sapiens	Crohn's Disease	47	CAUCASIAN	FEMALE	USA									GSM5413269	RNA	Homo sapiens	not determined	Ulcerative colitis	Uninflamed	Colon	USA
GSM76077	RNA	Homo sapiens	Crohn's Disease	58	CAUCASIAN	FEMALE	USA									GSM5413270	RNA	Homo sapiens	not determined	Ulcerative colitis	Uninflamed	Colon	USA
GSM76078	RNA	Homo sapiens	Crohn's Disease	33	CAUCASIAN	MALE	USA									GSM5413271	RNA	Homo sapiens	not determined	Ulcerative colitis	Uninflamed	Colon	USA
GSM76079	RNA	Homo sapiens	Crohn's Disease	65	CAUCASIAN	FEMALE	USA									GSM5413272	RNA	Homo sapiens	not determined	Ulcerative colitis	Uninflamed	Colon	USA
GSM76080	RNA	Homo sapiens	Crohn's Disease	65	CAUCASIAN	FEMALE	USA									GSM5413273	RNA	Homo sapiens	not determined	Ulcerative colitis	Inflamed	Colon	USA
GSM76081	RNA	Homo sapiens	Crohn's Disease	51	CAUCASIAN	FEMALE	USA									GSM5413274	RNA	Homo sapiens	not determined	Ulcerative colitis	Uninflamed	Colon	USA
GSM76082	RNA	Homo sapiens	Crohn's Disease	62	CAUCASIAN	FEMALE	USA									GSM5413275	RNA	Homo sapiens	not determined	Ulcerative colitis	Uninflamed	Colon	USA
GSM76083	RNA	Homo sapiens	Crohn's Disease	50	CAUCASIAN	FEMALE	USA									GSM5413276	RNA	Homo sapiens	not determined	Ulcerative colitis	Uninflamed	Colon	USA
GSM76084	RNA	Homo sapiens	Crohn's Disease	33	CAUCASIAN	FEMALE	USA									GSM5413277	RNA	Homo sapiens	not determined	Ulcerative colitis	Uninflamed	Colon	USA
GSM76085	RNA	Homo sapiens	Crohn's Disease	34	CAUCASIAN	FEMALE	USA									GSM5413278	RNA	Homo sapiens	not determined	Crohn's disease	Uninflamed	Ileum	USA
GSM76086	RNA	Homo sapiens	Crohn's Disease	54	CAUCASIAN	MALE	USA									GSM5413279	RNA	Homo sapiens	not determined	Crohn's disease	Uninflamed	Colon	USA
GSM76087	RNA	Homo sapiens	Crohn's Disease	56	CAUCASIAN	MALE	USA									GSM5413280	RNA	Homo sapiens	not determined	Crohn's disease	Inflamed	Ileum	USA
GSM76088	RNA	Homo sapiens	Crohn's Disease	21	CAUCASIAN	FEMALE	USA									GSM5413281	RNA	Homo sapiens	not determined	Crohn's disease	Uninflamed	Ileum	USA
GSM76089	RNA	Homo sapiens	Crohn's Disease	34	CAUCASIAN	FEMALE	USA									GSM5413282	RNA	Homo sapiens	not determined	Crohn's disease	Uninflamed	Colon	USA
GSM76090	RNA	Homo sapiens	Crohn's Disease	34	CAUCASIAN	FEMALE	USA									GSM5413283	RNA	Homo sapiens	not determined	Crohn's disease	Uninflamed	Ileum	USA
GSM76091	RNA	Homo sapiens	Crohn's Disease	47	CAUCASIAN	FEMALE	USA									GSM5413284	RNA	Homo sapiens	not determined	Crohn's disease	Inflamed	Ileum	USA
GSM76092	RNA	Homo sapiens	Crohn's Disease	44	HISPANIC	FEMALE	USA									GSM5413285	RNA	Homo sapiens	not determined	Crohn's disease	Uninflamed	Colon	USA
GSM76093	RNA	Homo sapiens	Crohn's Disease	61	CAUCASIAN	MALE	USA									GSM5413286	RNA	Homo sapiens	not determined	Crohn's disease	Uninflamed	Ileum	USA
GSM76094	RNA	Homo sapiens	Crohn's Disease	58	CAUCASIAN	FEMALE	USA									GSM5413287	RNA	Homo sapiens	not determined	Crohn's disease	Uninflamed	Colon	USA
GSM76095	RNA	Homo sapiens	Crohn's Disease	56	CAUCASIAN	FEMALE	USA									GSM5413288	RNA	Homo sapiens	not determined	Crohn's disease	Uninflamed	Colon	USA
GSM76096	RNA	Homo sapiens	Crohn's Disease	46	CAUCASIAN	FEMALE	USA									GSM5413289	RNA	Homo sapiens	not determined	Crohn's disease	Inflamed	Ileum	USA
GSM76097	RNA	Homo sapiens	Crohn's Disease	49	CAUCASIAN	FEMALE	USA									GSM5413290	RNA	Homo sapiens	not determined	Crohn's disease	Inflamed	Ileum	USA
GSM76098	RNA	Homo sapiens	Crohn's Disease	41	CAUCASIAN	FEMALE	USA									GSM5413291	RNA	Homo sapiens	not determined	Crohn's disease	Uninflamed	Ileum	USA
GSM76099	RNA	Homo sapiens	Crohn's Disease	43	CAUCASIAN	MALE	USA									GSM5413292	RNA	Homo sapiens	not determined	Crohn's disease	Inflamed	Ileum	USA
GSM76100	RNA	Homo sapiens	Crohn's Disease	31	CAUCASIAN	MALE	USA									GSM5413293	RNA	Homo sapiens	not determined	Crohn's disease	Uninflamed	Colon	USA
GSM76101	RNA	Homo sapiens	Crohn's Disease	33	CAUCASIAN	FEMALE	USA									GSM5413294	RNA	Homo sapiens	not determined	Crohn's disease	Uninflamed	Colon	USA
GSM76102	RNA	Homo sapiens	Crohn's Disease	27	CAUCASIAN	MALE	USA									GSM5413295	RNA	Homo sapiens	not determined	Crohn's disease	Inflamed	Ileum	USA
GSM76103	RNA	Homo sapiens	Crohn's Disease	46	BLACK	FEMALE	USA									GSM5413296	RNA	Homo sapiens	not determined	Crohn's disease	Uninflamed	Colon	USA
GSM76104	RNA	Homo sapiens	Crohn's Disease	54	CAUCASIAN	MALE	USA									GSM5413297	RNA	Homo sapiens	not determined	Crohn's disease	Uninflamed	Ileum	USA
GSM76105	RNA	Homo sapiens	Crohn's Disease	34	CAUCASIAN	FEMALE	USA									GSM5413298	RNA	Homo sapiens	not determined	Crohn's disease	Uninflamed	Ileum	USA
GSM76106	RNA	Homo sapiens	Crohn's Disease	52	CAUCASIAN	FEMALE	USA									GSM5413299	RNA	Homo sapiens	not determined	Crohn's disease	Inflamed	Ileum	USA
GSM76107	RNA	Homo sapiens	Crohn's Disease	28	BLACK	MALE	USA									GSM5413300	RNA	Homo sapiens	not determined	Crohn's disease	Uninflamed	Colon	USA
GSM76108	RNA	Homo sapiens	Crohn's Disease	28	CAUCASIAN	FEMALE	USA									GSM5413301	RNA	Homo sapiens	not determined	Crohn's disease	Uninflamed	Ileum	USA
GSM76109	RNA	Homo sapiens	Crohn's Disease	22	CAUCASIAN	FEMALE	USA									GSM5413302	RNA	Homo sapiens	not determined	Crohn's disease	Uninflamed	Ileum	USA
GSM76110	RNA	Homo sapiens	Crohn's Disease	49	CAUCASIAN	FEMALE	USA									GSM5413303	RNA	Homo sapiens	not determined	Crohn's disease	Inflamed	Ileum	USA
GSM76111	RNA	Homo sapiens	Crohn's Disease	31	CAUCASIAN	FEMALE	USA									GSM5413304	RNA	Homo sapiens	not determined	Crohn's disease	Uninflamed	Colon	USA
GSM76112	RNA	Homo sapiens	Crohn's Disease	38	CAUCASIAN	MALE	USA									GSM5413305	RNA	Homo sapiens	not determined	Crohn's disease	Uninflamed	Colon	USA
GSM76113	RNA	Homo sapiens	Crohn's Disease	46	CAUCASIAN	FEMALE	USA									GSM5413306	RNA	Homo sapiens	not determined	Crohn's disease	Uninflamed	Colon	USA
GSM76114	RNA	Homo sapiens	Crohn's Disease	23	CAUCASIAN	MALE	USA									GSM5413307	RNA	Homo sapiens	not determined	Crohn's disease	Uninflamed	Ileum	USA
GSM76115	RNA	Homo sapiens	Normal	60	CAUCASIAN	MALE	USA									GSM5413308	RNA	Homo sapiens	not determined	Crohn's disease	Uninflamed	Colon	USA
GSM76116	RNA	Homo sapiens	Normal	53	CAUCASIAN	MALE	USA									GSM5413309	RNA	Homo sapiens	not determined	Crohn's disease	Inflamed	Ileum	USA
GSM76117	RNA	Homo sapiens	Normal	54	CAUCASIAN	MALE	USA									GSM5413310	RNA	Homo sapiens	not determined	Crohn's disease	Uninflamed	Ileum	USA
GSM76118	RNA	Homo sapiens	Normal	53	CAUCASIAN	MALE	USA									GSM5413311	RNA	Homo sapiens	not determined	Crohn's disease	Uninflamed	Colon	USA
GSM76119	RNA	Homo sapiens	Normal	54	CAUCASIAN	FEMALE	USA									GSM5413312	RNA	Homo sapiens	Male	Crohn's disease	Inflamed	Colon	USA
GSM76120	RNA	Homo sapiens	Normal	47	CAUCASIAN	FEMALE	USA									GSM5413313	RNA	Homo sapiens	Male	Crohn's disease	Uninflamed	Colon	USA
GSM76121	RNA	Homo sapiens	Normal	48	CAUCASIAN	FEMALE	USA									GSM5413314	RNA	Homo sapiens	Male	Crohn's disease	Inflamed	Ileum	USA
GSM76122	RNA	Homo sapiens	Normal	47	CAUCASIAN	FEMALE	USA									GSM5413315	RNA	Homo sapiens	not determined	Crohn's disease	Uninflamed	Ileum	USA
GSM76123	RNA	Homo sapiens	Normal	42	CAUCASIAN	FEMALE	USA									GSM5413316	RNA	Homo sapiens	not determined	Crohn's disease	Uninflamed	Colon	USA
GSM76124	RNA	Homo sapiens	Normal	54	CAUCASIAN	MALE	USA									GSM5413317	RNA	Homo sapiens	not determined	Crohn's disease	Uninflamed	Colon	USA
GSM76125	RNA	Homo sapiens	Normal	56	CAUCASIAN	FEMALE	USA									GSM5413318	RNA	Homo sapiens	not determined	Crohn's disease	Inflamed	Ileum	USA
GSM76126	RNA	Homo sapiens	Normal	52	CAUCASIAN	FEMALE	USA									GSM5413319	RNA	Homo sapiens	Male	Crohn's disease	Uninflamed	Ileum	USA
GSM76127	RNA	Homo sapiens	Normal	45	CAUCASIAN	FEMALE	USA									GSM5413320	RNA	Homo sapiens	Male	Crohn's disease	Inflamed	Ileum	USA
GSM76128	RNA	Homo sapiens	Normal	51	CAUCASIAN	FEMALE	USA									GSM5413321	RNA	Homo sapiens	Male	Crohn's disease	Uninflamed	Colon	USA
GSM76129	RNA	Homo sapiens	Normal	57	CAUCASIAN	MALE	USA									GSM5413322	RNA	Homo sapiens	not determined	Crohn's disease	Uninflamed	Ileum	USA
GSM76130	RNA	Homo sapiens	Normal	45	CAUCASIAN	MALE	USA									GSM5413323	RNA	Homo sapiens	not determined	Crohn's disease	Uninflamed	Colon	USA
GSM76131	RNA	Homo sapiens	Normal	36	CAUCASIAN	MALE	USA									GSM5413324	RNA	Homo sapiens	not determined	Crohn's disease	Uninflamed	Colon	USA
GSM76132	RNA	Homo sapiens	Normal	42	CAUCASIAN	MALE	USA									GSM5413325	RNA	Homo sapiens	not determined	Crohn's disease	Uninflamed	Ileum	USA
GSM76133	RNA	Homo sapiens	Normal	35	CAUCASIAN	FEMALE	USA									GSM5413326	RNA	Homo sapiens	not determined	Crohn's disease	Uninflamed	Ileum	USA
GSM76134	RNA	Homo sapiens	Normal	31	INDIAN	MALE	USA									GSM5413327	RNA	Homo sapiens	not determined	Crohn's disease	Inflamed	Ileum	USA
GSM76135	RNA	Homo sapiens	Normal	31	CAUCASIAN	FEMALE	USA									GSM5413328	RNA	Homo sapiens	not determined	Crohn's disease	Uninflamed	Colon	USA
GSM76136	RNA	Homo sapiens	Normal	42	CAUCASIAN	MALE	USA									GSM5413329	RNA	Homo sapiens	not determined	Crohn's disease	Uninflamed	Colon	USA
GSM76137	RNA	Homo sapiens	Normal	54	CAUCASIAN	FEMALE	USA									GSM5413330	RNA	Homo sapiens	not determined	Crohn's disease	Inflamed	Ileum	USA
GSM76138	RNA	Homo sapiens	Normal	47	CAUCASIAN	MALE	USA									GSM5413331	RNA	Homo sapiens	not determined	Crohn's disease	Uninflamed	Colon	USA
GSM76139	RNA	Homo sapiens	Normal	49	CAUCASIAN	MALE	USA									GSM5413332	RNA	Homo sapiens	not determined	Crohn's disease	Uninflamed	Colon	USA
GSM76140	RNA	Homo sapiens	Normal	51	CAUCASIAN	FEMALE	USA									GSM5413333	RNA	Homo sapiens	Female	Crohn's disease	Uninflamed	Colon	USA
GSM76141	RNA	Homo sapiens	Normal	28	CAUCASIAN	FEMALE	USA									GSM5413334	RNA	Homo sapiens	Female	Crohn's disease	Inflamed	Ileum	USA
GSM76142	RNA	Homo sapiens	Normal	39	CAUCASIAN	FEMALE	USA									GSM5413335	RNA	Homo sapiens	not determined	Crohn's disease	Uninflamed	Colon	USA
GSM76143	RNA	Homo sapiens	Normal	31	ASIAN	MALE	USA									GSM5413336	RNA	Homo sapiens	not determined	Crohn's disease	Uninflamed	Ileum	USA
GSM76144	RNA	Homo sapiens	Normal	42	CAUCASIAN	MALE	USA									GSM5413337	RNA	Homo sapiens	not determined	Crohn's disease	Uninflamed	Colon	USA
GSM76145	RNA	Homo sapiens	Normal	44	CAUCASIAN	FEMALE	USA									GSM5413338	RNA	Homo sapiens	not determined	Crohn's disease	Inflamed	Ileum	USA
GSM76146	RNA	Homo sapiens	Normal	42	CAUCASIAN	MALE	USA									GSM5413339	RNA	Homo sapiens	not determined	Crohn's disease	Uninflamed	Colon	USA
GSM76147	RNA	Homo sapiens	Normal	33	CAUCASIAN	MALE	USA									GSM5413340	RNA	Homo sapiens	not determined	Crohn's disease	Uninflamed	Ileum	USA
GSM76148	RNA	Homo sapiens	Normal	40	CAUCASIAN	MALE	USA									GSM5413341	RNA	Homo sapiens	not determined	Crohn's disease	Inflamed	Colon	USA
GSM76149	RNA	Homo sapiens	Normal	42	CAUCASIAN	MALE	USA									GSM5413342	RNA	Homo sapiens	not determined	Crohn's disease	Inflamed	Colon	USA
GSM76150	RNA	Homo sapiens	Normal	50	CAUCASIAN	MALE	USA									GSM5413343	RNA	Homo sapiens	not determined	Crohn's disease	Uninflamed	Ileum	USA
GSM76151	RNA	Homo sapiens	Normal	47	CAUCASIAN	MALE	USA									GSM5413344	RNA	Homo sapiens	not determined	Crohn's disease	Uninflamed	Colon	USA
GSM76152	RNA	Homo sapiens	Normal	46	CAUCASIAN	FEMALE	USA									GSM5413345	RNA	Homo sapiens	not determined	Crohn's disease	Inflamed	Colon	USA
GSM76153	RNA	Homo sapiens	Normal	40	CAUCASIAN	MALE	USA									GSM5413346	RNA	Homo sapiens	not determined	Crohn's disease	Uninflamed	Colon	USA
GSM76154	RNA	Homo sapiens	Normal	27	CAUCASIAN	FEMALE	USA									GSM5413347	RNA	Homo sapiens	not determined	Crohn's disease	Uninflamed	Colon	USA
GSM76155	RNA	Homo sapiens	Normal	25	CAUCASIAN	MALE	USA									GSM5413348	RNA	Homo sapiens	not determined	Crohn's disease	Uninflamed	Ileum	USA
GSM76156	RNA	Homo sapiens	Normal	40	CAUCASIAN	MALE	USA									GSM5413349	RNA	Homo sapiens	not determined	Crohn's disease	Uninflamed	Colon	USA
																GSM5413350	RNA	Homo sapiens	not determined	Crohn's disease	Inflamed	Colon	USA
																GSM5413351	RNA	Homo sapiens	not determined	Crohn's disease	Inflamed	Ileum	USA
																GSM5413352	RNA	Homo sapiens	not determined	Crohn's disease	Uninflamed	Colon	USA
																GSM5413353	RNA	Homo sapiens	not determined	Crohn's disease	Uninflamed	Ileum	USA
																GSM5413354	RNA	Homo sapiens	not determined	Crohn's disease	Uninflamed	Colon	USA
																GSM5413355	RNA	Homo sapiens	not determined	Crohn's disease	Uninflamed	Ileum	USA
																GSM5413356	RNA	Homo sapiens	not determined	Crohn's disease	Uninflamed	Colon	USA
																GSM5413357	RNA	Homo sapiens	not determined	Crohn's disease	Uninflamed	Colon	USA
																GSM5413358	RNA	Homo sapiens	not determined	Crohn's disease	Inflamed	Ileum	USA
																GSM5413359	RNA	Homo sapiens	not determined	Crohn's disease	Uninflamed	Ileum	USA
																GSM5413360	RNA	Homo sapiens	not determined	Crohn's disease	Uninflamed	Colon	USA
																GSM5413361	RNA	Homo sapiens	not determined	Crohn's disease	Inflamed	Ileum	USA
																GSM5413362	RNA	Homo sapiens	Female	Crohn's disease	Uninflamed	Colon	USA
																GSM5413363	RNA	Homo sapiens	Female	Crohn's disease	Inflamed	Colon	USA
																GSM5413364	RNA	Homo sapiens	not determined	Crohn's disease	Uninflamed	Colon	USA
																GSM5413365	RNA	Homo sapiens	not determined	Crohn's disease	Uninflamed	Ileum	USA
																GSM5413366	RNA	Homo sapiens	Male	Crohn's disease	Uninflamed	Colon	USA
																GSM5413367	RNA	Homo sapiens	Female	Crohn's disease	Uninflamed	Colon	USA
																GSM5413368	RNA	Homo sapiens	not determined	Crohn's disease	Uninflamed	Ileum	USA
																GSM5413369	RNA	Homo sapiens	not determined	Crohn's disease	Uninflamed	Colon	USA
																GSM5413370	RNA	Homo sapiens	not determined	Crohn's disease	Inflamed	Ileum	USA
																GSM5413371	RNA	Homo sapiens	not determined	Crohn's disease	Inflamed	Ileum	USA
																GSM5413372	RNA	Homo sapiens	not determined	Crohn's disease	Uninflamed	Colon	USA
																GSM5413373	RNA	Homo sapiens	not determined	Crohn's disease	Uninflamed	Ileum	USA
																GSM5413374	RNA	Homo sapiens	not determined	Crohn's disease	Uninflamed	Ileum	USA
																GSM5413375	RNA	Homo sapiens	not determined	Crohn's disease	Uninflamed	Colon	USA
																GSM5413376	RNA	Homo sapiens	not determined	Crohn's disease	Uninflamed	Ileum	USA
																GSM5413377	RNA	Homo sapiens	not determined	Crohn's disease	Uninflamed	Colon	USA
																GSM5413378	RNA	Homo sapiens	not determined	Crohn's disease	Inflamed	Ileum	USA
																GSM5413379	RNA	Homo sapiens	not determined	Crohn's disease	Uninflamed	Ileum	USA
																GSM5413380	RNA	Homo sapiens	not determined	Crohn's disease	Inflamed	Colon	USA
																GSM5413381	RNA	Homo sapiens	not determined	Crohn's disease	Inflamed	Colon	USA
																GSM5413382	RNA	Homo sapiens	not determined	Crohn's disease	Inflamed	Colon	USA
																GSM5413383	RNA	Homo sapiens	not determined	Crohn's disease	Inflamed	Colon	USA
																GSM5413384	RNA	Homo sapiens	not determined	Crohn's disease	Inflamed	Ileum	USA
																GSM5413385	RNA	Homo sapiens	not determined	Crohn's disease	Uninflamed	Ileum	USA
																GSM5413386	RNA	Homo sapiens	not determined	Crohn's disease	Uninflamed	Colon	USA
																GSM5413387	RNA	Homo sapiens	not determined	Crohn's disease	Uninflamed	Colon	USA
																GSM5413388	RNA	Homo sapiens	not determined	Crohn's disease	Inflamed	Ileum	USA
																GSM5413389	RNA	Homo sapiens	not determined	Crohn's disease	Uninflamed	Ileum	USA
																GSM5413390	RNA	Homo sapiens	not determined	Crohn's disease	Uninflamed	Colon	USA
																GSM5413391	RNA	Homo sapiens	not determined	Crohn's disease	Uninflamed	Colon	USA
																GSM5413392	RNA	Homo sapiens	not determined	Crohn's disease	Inflamed	Colon	USA
																GSM5413393	RNA	Homo sapiens	not determined	Crohn's disease	Uninflamed	Colon	USA
																GSM5413394	RNA	Homo sapiens	not determined	Crohn's disease	Uninflamed	Colon	USA
																GSM5413395	RNA	Homo sapiens	not determined	Crohn's disease	Inflamed	Ileum	USA
																GSM5413396	RNA	Homo sapiens	not determined	Crohn's disease	Uninflamed	Ileum	USA
																GSM5413397	RNA	Homo sapiens	not determined	Crohn's disease	Uninflamed	Ileum	USA
																GSM5413398	RNA	Homo sapiens	not determined	Crohn's disease	Uninflamed	Colon	USA
																GSM5413399	RNA	Homo sapiens	not determined	Crohn's disease	Uninflamed	Colon	USA
																GSM5413400	RNA	Homo sapiens	not determined	Crohn's disease	Uninflamed	Ileum	USA
																GSM5413401	RNA	Homo sapiens	not determined	Crohn's disease	Inflamed	Ileum	USA
																GSM5413402	RNA	Homo sapiens	not determined	Crohn's disease	Uninflamed	Colon	USA
																GSM5413403	RNA	Homo sapiens	not determined	Crohn's disease	Uninflamed	Ileum	USA
																GSM5413404	RNA	Homo sapiens	not determined	Crohn's disease	Inflamed	Ileum	USA
																GSM5413405	RNA	Homo sapiens	not determined	Crohn's disease	Uninflamed	Ileum	USA
																GSM5413406	RNA	Homo sapiens	not determined	Crohn's disease	Uninflamed	Colon	USA
																GSM5413407	RNA	Homo sapiens	Female	Crohn's disease	Uninflamed	Colon	USA
																GSM5413408	RNA	Homo sapiens	not determined	Crohn's disease	Inflamed	Ileum	USA
																GSM5413409	RNA	Homo sapiens	not determined	Crohn's disease	Uninflamed	Colon	USA
																GSM5413410	RNA	Homo sapiens	not determined	Crohn's disease	Uninflamed	Ileum	USA
																GSM5413411	RNA	Homo sapiens	not determined	Crohn's disease	Inflamed	Ileum	USA
																GSM5413412	RNA	Homo sapiens	not determined	Crohn's disease	Uninflamed	Colon	USA
																GSM5413413	RNA	Homo sapiens	not determined	Crohn's disease	Uninflamed	Ileum	USA
																GSM5413414	RNA	Homo sapiens	not determined	Crohn's disease	Uninflamed	Colon	USA
																GSM5413415	RNA	Homo sapiens	not determined	Crohn's disease	Inflamed	Colon	USA
																GSM5413416	RNA	Homo sapiens	not determined	Crohn's disease	Uninflamed	Colon	USA
																GSM5413417	RNA	Homo sapiens	Male	Crohn's disease	Uninflamed	Colon	USA
																GSM5413418	RNA	Homo sapiens	Male	Crohn's disease	Uninflamed	Ileum	USA
																GSM5413419	RNA	Homo sapiens	Male	Crohn's disease	Inflamed	Ileum	USA
																GSM5413420	RNA	Homo sapiens	Male	Crohn's disease	Uninflamed	Colon	USA
																GSM5413421	RNA	Homo sapiens	Male	Crohn's disease	Uninflamed	Ileum	USA
																GSM5413422	RNA	Homo sapiens	Male	Crohn's disease	Inflamed	Ileum	USA
																GSM5413423	RNA	Homo sapiens	Male	Crohn's disease	Uninflamed	Colon	USA
																GSM5413424	RNA	Homo sapiens	Male	Crohn's disease	Uninflamed	Ileum	USA
																GSM5413425	RNA	Homo sapiens	Male	Crohn's disease	Uninflamed	Ileum	USA
																GSM5413426	RNA	Homo sapiens	Male	Crohn's disease	Uninflamed	Colon	USA
																GSM5413427	RNA	Homo sapiens	Male	Crohn's disease	Uninflamed	Colon	USA
																GSM5413428	RNA	Homo sapiens	Male	Crohn's disease	Uninflamed	Ileum	USA
																GSM5413429	RNA	Homo sapiens	Male	Crohn's disease	Uninflamed	Colon	USA
																GSM5413430	RNA	Homo sapiens	Male	Crohn's disease	Inflamed	Ileum	USA
																GSM5413431	RNA	Homo sapiens	Female	Crohn's disease	Inflamed	Colon	USA
																GSM5413432	RNA	Homo sapiens	Female	Crohn's disease	Uninflamed	Ileum	USA
																GSM5413433	RNA	Homo sapiens	Female	Crohn's disease	Uninflamed	Colon	USA
																GSM5413434	RNA	Homo sapiens	not determined	Crohn's disease	Uninflamed	Colon	USA
																GSM5413435	RNA	Homo sapiens	not determined	Crohn's disease	Uninflamed	Ileum	USA
																GSM5413436	RNA	Homo sapiens	Male	Crohn's disease	Uninflamed	Colon	USA
																GSM5413437	RNA	Homo sapiens	Male	Crohn's disease	Inflamed	Ileum	USA
																GSM5413438	RNA	Homo sapiens	Male	Crohn's disease	Uninflamed	Ileum	USA
																GSM5413439	RNA	Homo sapiens	Female	Crohn's disease	Uninflamed	Ileum	USA
																GSM5413440	RNA	Homo sapiens	Female	Crohn's disease	Uninflamed	Colon	USA
																GSM5413441	RNA	Homo sapiens	Male	Crohn's disease	Uninflamed	Ileum	USA
																GSM5413442	RNA	Homo sapiens	Male	Crohn's disease	Inflamed	Colon	USA
																GSM5413443	RNA	Homo sapiens	Male	Crohn's disease	Uninflamed	Colon	USA
																GSM5413444	RNA	Homo sapiens	Female	Crohn's disease	Uninflamed	Ileum	USA
																GSM5413445	RNA	Homo sapiens	Female	Crohn's disease	Uninflamed	Colon	USA
																GSM5413446	RNA	Homo sapiens	not determined	Healthy control	Uninflamed	Ileum	USA
																GSM5413447	RNA	Homo sapiens	not determined	Healthy control	Uninflamed	Colon	USA
																GSM5413448	RNA	Homo sapiens	not determined	Healthy control	Uninflamed	Colon	USA
																GSM5413449	RNA	Homo sapiens	not determined	Healthy control	Uninflamed	Ileum	USA
																GSM5413450	RNA	Homo sapiens	not determined	Healthy control	Uninflamed	Colon	USA
																GSM5413451	RNA	Homo sapiens	not determined	Healthy control	Uninflamed	Colon	USA
																GSM5413452	RNA	Homo sapiens	not determined	Healthy control	Uninflamed	Colon	USA
																GSM5413453	RNA	Homo sapiens	not determined	Healthy control	Uninflamed	Colon	USA
																GSM5413454	RNA	Homo sapiens	not determined	Healthy control	Uninflamed	Ileum	USA
																GSM5413455	RNA	Homo sapiens	not determined	Healthy control	Uninflamed	Colon	USA
																GSM5413456	RNA	Homo sapiens	not determined	Healthy control	Uninflamed	Colon	USA
																GSM5413457	RNA	Homo sapiens	not determined	Healthy control	Uninflamed	Colon	USA
																GSM5413458	RNA	Homo sapiens	not determined	Healthy control	Uninflamed	Ileum	USA
																GSM5413459	RNA	Homo sapiens	not determined	Healthy control	Uninflamed	Colon	USA
																GSM5413460	RNA	Homo sapiens	not determined	Healthy control	Uninflamed	Colon	USA
																GSM5413461	RNA	Homo sapiens	not determined	Healthy control	Uninflamed	Colon	USA
																GSM5413462	RNA	Homo sapiens	not determined	Healthy control	Uninflamed	Ileum	USA
																GSM5413463	RNA	Homo sapiens	not determined	Healthy control	Uninflamed	Colon	USA
																GSM5413464	RNA	Homo sapiens	not determined	Healthy control	Uninflamed	Ileum	USA
																GSM5413465	RNA	Homo sapiens	not determined	Healthy control	Uninflamed	Colon	USA
																GSM5413466	RNA	Homo sapiens	not determined	Healthy control	Uninflamed	Colon	USA
																GSM5413467	RNA	Homo sapiens	not determined	Healthy control	Uninflamed	Colon	USA
																GSM5413468	RNA	Homo sapiens	not determined	Healthy control	Uninflamed	Ileum	USA
																GSM5413469	RNA	Homo sapiens	not determined	Healthy control	Uninflamed	Colon	USA
																GSM5413470	RNA	Homo sapiens	not determined	Healthy control	Uninflamed	Colon	USA
																GSM5413471	RNA	Homo sapiens	not determined	Healthy control	Uninflamed	Colon	USA
																GSM5413472	RNA	Homo sapiens	not determined	Healthy control	Uninflamed	Ileum	USA
																GSM5413473	RNA	Homo sapiens	not determined	Healthy control	Uninflamed	Colon	USA
																GSM5413474	RNA	Homo sapiens	not determined	Healthy control	Uninflamed	Colon	USA
																GSM5413475	RNA	Homo sapiens	not determined	Healthy control	Uninflamed	Colon	USA
																GSM5413476	RNA	Homo sapiens	not determined	Healthy control	Uninflamed	Colon	USA

## Sheet: Supplementary Table 2
Supplementary Table 1 The list of DEGs in the H. pylori dataset (GSE233973).
id	logFC	AveExpr	t	P.Value	adj.P.Val	B
CCL20	6.67456	6.21554	23.2083	9.01232e-17	2.33987e-12	27.7815
DPP10	-2.96797	3.40353	-21.4262	4.73378e-16	6.14515e-12	26.3252
NRIP3	-3.03348	4.47096	-18.742	7.42199e-15	5.1373e-11	23.8371
NEURL3	5.11325	5.50771	18.6831	7.9148e-15	5.1373e-11	23.778
EPHA5-AS1	-4.0076	4.01749	-17.8578	1.98601e-14	1.03126e-10	22.9283
FAM3D	3.51479	12.0338	17.641	2.54482e-14	1.03396e-10	22.6979
FCRL2	4.30643	4.97376	17.4744	3.08453e-14	1.03396e-10	22.5188
LAMB4	-3.23271	3.62546	-17.4465	3.18594e-14	1.03396e-10	22.4887
ADCK3	-1.33669	8.18414	-16.5551	9.18018e-14	2.45646e-10	21.4972
C6orf58	7.81753	7.70526	16.5303	9.46141e-14	2.45646e-10	21.4688
CFB	2.44468	10.3247	16.4166	1.08697e-13	2.56554e-10	21.3381
SNTG1	-2.05424	2.99516	-15.7533	2.48265e-13	5.20752e-10	20.5569
CD19	4.49339	8.27819	15.6394	2.86942e-13	5.20752e-10	20.4194
LOC102723766	3.24081	5.57744	15.6154	2.95856e-13	5.20752e-10	20.3903
CIITA	3.1105	6.5421	15.6023	3.00862e-13	5.20752e-10	20.3744
HLA-DRB1	3.56873	12.4001	15.3782	4.01277e-13	6.20857e-10	20.1003
LOC102724233	3.49608	4.40682	15.3682	4.06523e-13	6.20857e-10	20.088
TLR1	2.31264	7.65942	15.1272	5.56438e-13	8.026e-10	19.7886
HLA-DMA	2.2494	10.4604	15.0662	6.02879e-13	8.21754e-10	19.712
LST1	2.67834	7.65276	15.0291	6.33019e-13	8.21754e-10	19.6654
MIA	6.03974	9.25147	14.8873	7.6377e-13	9.44275e-10	19.4858
CKLF	1.69876	9.0594	14.8086	8.48145e-13	1.00093e-09	19.3855
CDCA7	3.43939	7.79706	14.7391	9.3076e-13	1.05067e-09	19.2964
HLA-DRB5	3.48719	11.8623	14.2469	1.81671e-12	1.9653e-09	18.654
CADM2	-3.69002	4.38575	-14.1364	2.11637e-12	2.14535e-09	18.5069
FCGR3A	3.94432	8.47504	14.1256	2.1484e-12	2.14535e-09	18.4925
IL4I1	3.55528	7.06726	13.9676	2.67746e-12	2.57463e-09	18.2802
PIGR	3.7551	15.2258	13.9102	2.90217e-12	2.68727e-09	18.2024
EGFR	-3.32601	7.80184	-13.8862	3.00161e-12	2.68727e-09	18.1698
KYNU	4.90558	5.6716	13.8609	3.11032e-12	2.69178e-09	18.1355
HLA-DRA	2.8111	12.0191	13.7803	3.48531e-12	2.91901e-09	18.0255
LOC102725386	-4.14831	7.77126	-13.7349	3.71732e-12	3.01602e-09	17.9631
CFI	4.63323	7.34635	13.5875	4.58612e-12	3.57361e-09	17.7599
SPIB	4.51552	6.23091	13.5595	4.77379e-12	3.57361e-09	17.7211
PLEK	2.68576	6.38167	13.5532	4.81749e-12	3.57361e-09	17.7122
DIRC3	-4.68687	6.11842	-13.5069	5.1485e-12	3.71307e-09	17.6479
LOC101929272	3.249	4.42019	13.4586	5.51963e-12	3.78608e-09	17.5804
HLA-DMB	2.92987	11.1705	13.4559	5.54139e-12	3.78608e-09	17.5766
MMP12	7.02901	6.69125	13.3791	6.19207e-12	4.0665e-09	17.4689
CTSC	1.60245	8.33256	13.371	6.26507e-12	4.0665e-09	17.4576
CD74	2.58876	8.37066	13.2771	7.18223e-12	4.5481e-09	17.325
ADAMDEC1	4.00448	4.58448	13.1002	9.30852e-12	5.75422e-09	17.0731
APOL2	1.93426	11.4471	13.0402	1.01704e-11	6.06279e-09	16.9869
MROH6	-2.69522	8.06908	-13.0333	1.02747e-11	6.06279e-09	16.977
PIM2	3.75252	9.42732	12.9789	1.11365e-11	6.42529e-09	16.8986
INA	-2.14735	5.86327	-12.9366	1.186e-11	6.51231e-09	16.8374
LEF1	2.20492	7.23905	12.9299	1.19794e-11	6.51231e-09	16.8276
LOC100131034	-4.21822	4.11946	-12.9265	1.20399e-11	6.51231e-09	16.8227
ZMIZ1	-2.65041	10.8954	-12.8876	1.27576e-11	6.73097e-09	16.7663
CTLA4	3.45026	4.75409	12.877	1.29626e-11	6.73097e-09	16.7508
NCOA7	1.24357	10.6453	12.8369	1.37627e-11	6.98457e-09	16.6925
BCL3	1.50795	11.1124	12.8248	1.40155e-11	6.98457e-09	16.6747
KCNK12	2.86455	6.74126	12.8133	1.42581e-11	6.98457e-09	16.658
PRKAG2-AS1	-1.66619	7.59785	-12.7832	1.49179e-11	7.04452e-09	16.6139
UBD	6.27156	10.7493	12.7829	1.49231e-11	7.04452e-09	16.6136
ETV7	2.9406	6.35968	12.7651	1.53289e-11	7.10687e-09	16.5874
CASP10	1.15495	9.16898	12.7037	1.68135e-11	7.6584e-09	16.4973
CCDC109B	2.22328	7.4145	12.6773	1.74981e-11	7.83281e-09	16.4584
OR6A2	-2.19335	3.10461	-12.6481	1.82892e-11	8.04818e-09	16.4152
SLC6A14	5.42207	5.81817	12.6175	1.9157e-11	8.28955e-09	16.37
SERP2	-1.53006	7.60601	-12.6051	1.95221e-11	8.30907e-09	16.3516
IGLL1	2.89274	14.4614	12.5349	2.17218e-11	8.98555e-09	16.2473
BVES	-2.66066	6.2648	-12.5325	2.18037e-11	8.98555e-09	16.2437
MAATS1	-2.17804	4.81161	-12.4799	2.36284e-11	9.58536e-09	16.1652
ERBB4	-3.65952	4.90389	-12.468	2.40609e-11	9.61064e-09	16.1474
LCN2	6.74559	10.6207	12.4562	2.44999e-11	9.63774e-09	16.1298
LTB	3.52829	8.68693	12.4278	2.5592e-11	9.9171e-09	16.0871
CERS4	-2.38579	6.77099	-12.3961	2.68671e-11	1.02581e-08	16.0396
CAB39L	-1.78798	7.77997	-12.3381	2.93794e-11	1.10547e-08	15.9522
FERMT3	1.75202	6.8974	12.2972	3.13e-11	1.16092e-08	15.8903
C1QC	2.46647	7.46201	12.27	3.26448e-11	1.18461e-08	15.8491
ZFHX3	-2.63625	8.46445	-12.2531	3.35139e-11	1.18461e-08	15.8234
EPHA5	-3.00131	3.57012	-12.2497	3.36904e-11	1.18461e-08	15.8183
CD300LF	2.93512	3.93551	12.2483	3.37637e-11	1.18461e-08	15.8161
ST8SIA5	-3.48577	3.94503	-12.2133	3.56519e-11	1.19198e-08	15.7629
TNF	3.04611	5.93251	12.2099	3.5837e-11	1.19198e-08	15.7578
TFEC	2.69979	5.12234	12.2086	3.59124e-11	1.19198e-08	15.7557
EMX2OS	-2.58902	6.75938	-12.2036	3.61936e-11	1.19198e-08	15.7481
CD53	2.3848	8.22112	12.2022	3.62696e-11	1.19198e-08	15.746
AZGP1	-3.15422	12.2432	-12.1926	3.682e-11	1.19495e-08	15.7313
FAM161A	-2.70735	7.69111	-12.1722	3.8007e-11	1.21824e-08	15.7002
C3orf80	-2.41278	4.9574	-12.1462	3.95794e-11	1.25151e-08	15.6605
APOL1	2.10684	10.9686	12.1393	4.00089e-11	1.25151e-08	15.65
NCF4	2.26031	6.8872	12.1192	4.12872e-11	1.26466e-08	15.6192
PNOC	3.59483	7.62537	12.1122	4.17459e-11	1.26466e-08	15.6083
SLAMF7	3.03436	10.6357	12.1033	4.23291e-11	1.26466e-08	15.5947
FAM81B	-2.51498	3.10067	-12.1026	4.23778e-11	1.26466e-08	15.5936
XLOC_l2_004951	3.90074	4.63569	12.0775	4.40745e-11	1.30035e-08	15.5551
LCP2	1.88969	7.59478	12.0623	4.51412e-11	1.31686e-08	15.5317
MIR155HG	2.42841	3.32122	11.9907	5.05243e-11	1.45751e-08	15.4213
SSTR2	-2.40794	7.04756	-11.9496	5.39144e-11	1.53822e-08	15.3576
ARHGAP27	1.66054	10.2278	11.9099	5.74156e-11	1.62031e-08	15.2959
HLA-DOB	3.03145	7.411	11.9017	5.81665e-11	1.62385e-08	15.2831
GPHA2	-2.97943	3.83569	-11.888	5.94417e-11	1.64179e-08	15.2618
LOC101928714	-1.37828	5.04536	-11.8714	6.10296e-11	1.66791e-08	15.236
LAMP3	3.03549	6.71771	11.8526	6.28814e-11	1.70061e-08	15.2066
SH2D1B	2.90225	3.7254	11.8433	6.38223e-11	1.70827e-08	15.1921
NDST3	-2.98206	3.61354	-11.8282	6.53775e-11	1.72788e-08	15.1684
CXCL2	4.22819	7.60006	11.8175	6.65029e-11	1.72788e-08	15.1517
CCRL2	2.61033	6.43346	11.817	6.65515e-11	1.72788e-08	15.1509
GPR183	2.32294	7.65703	11.8079	6.75311e-11	1.73504e-08	15.1366
LOC100507316	-1.36141	8.6414	-11.802	6.8164e-11	1.73504e-08	15.1274
LY96	2.29618	8.69006	11.795	6.89309e-11	1.73753e-08	15.1165
GUCA1C	-4.6196	4.84794	-11.7694	7.18103e-11	1.78447e-08	15.0763
RGS1	3.56546	6.90334	11.7663	7.2168e-11	1.78447e-08	15.0714
IER5	1.49518	10.4592	11.7543	7.35691e-11	1.79273e-08	15.0525
ALPK3	-1.76714	6.52016	-11.7516	7.38829e-11	1.79273e-08	15.0483
NCF2	2.49628	6.22453	11.7345	7.59414e-11	1.81554e-08	15.0213
CYBA	2.16044	11.2759	11.7322	7.62215e-11	1.81554e-08	15.0177
LY6D	6.43792	6.2719	11.7238	7.72533e-11	1.82339e-08	15.0045
BTN2A2	1.954	6.07552	11.7166	7.8147e-11	1.82786e-08	14.9932
SCARB2	-0.953898	13.4214	-11.7074	7.93152e-11	1.83862e-08	14.9786
FCGR1B	3.53414	6.41857	11.6956	8.0831e-11	1.85718e-08	14.96
GJB2	3.00196	7.63223	11.6496	8.70372e-11	1.93585e-08	14.8873
CSMD3	-2.56071	3.37502	-11.6474	8.73506e-11	1.93585e-08	14.8838
AMACR	-1.94619	7.30482	-11.6371	8.8816e-11	1.93585e-08	14.8674
SSPO	-1.75839	7.03996	-11.6364	8.89226e-11	1.93585e-08	14.8663
NFAM1	2.61453	5.76561	11.6354	8.90614e-11	1.93585e-08	14.8647
CD79B	3.36048	5.32619	11.6328	8.94277e-11	1.93585e-08	14.8607
TAS1R3	2.34465	5.39324	11.6233	9.08211e-11	1.93585e-08	14.8455
IFI16	1.82062	8.05961	11.6232	9.08305e-11	1.93585e-08	14.8454
BEX5	-1.78277	8.98491	-11.618	9.15968e-11	1.93585e-08	14.8371
PYCARD	1.92031	10.6635	11.6167	9.17883e-11	1.93585e-08	14.8351
LOC101928173	2.76025	5.57289	11.6122	9.24568e-11	1.93585e-08	14.8279
SOCS3	4.17441	6.16092	11.5993	9.44059e-11	1.94834e-08	14.8074
SAMD13	-1.72948	7.19117	-11.5983	9.45541e-11	1.94834e-08	14.8059
TNFRSF9	2.30173	3.54898	11.5767	9.79227e-11	2.00186e-08	14.7715
SAMSN1	2.53263	6.54706	11.5609	1.00458e-10	2.03764e-08	14.7463
EGR2	3.35177	4.76809	11.5535	1.01677e-10	2.04639e-08	14.7345
RNF208	-1.2697	6.71681	-11.5451	1.0307e-10	2.05846e-08	14.7211
ANKRD16	-1.7526	9.7251	-11.5236	1.06726e-10	2.11521e-08	14.6868
MR1	1.42721	6.59918	11.5069	1.09659e-10	2.15688e-08	14.6601
PLD6	-1.77301	7.43531	-11.483	1.14021e-10	2.16332e-08	14.6217
CSK	1.26575	6.81223	11.4826	1.14087e-10	2.16332e-08	14.6212
NCF1	2.63404	6.96814	11.4824	1.14135e-10	2.16332e-08	14.6208
ZFYVE27	-3.00608	13.8487	-11.4823	1.14146e-10	2.16332e-08	14.6207
NABP1	1.93097	7.82732	11.4823	1.14153e-10	2.16332e-08	14.6206
GUSBP11	-1.71181	6.68459	-11.4717	1.1614e-10	2.18503e-08	14.6036
TOM1L2	-0.851288	9.64185	-11.4436	1.21593e-10	2.24124e-08	14.5585
IGJ	2.12171	14.5453	11.4432	1.21659e-10	2.24124e-08	14.5579
SRGN	2.08746	9.8688	11.4429	1.21717e-10	2.24124e-08	14.5575
IRX2	-2.13837	10.9165	-11.4303	1.24252e-10	2.25791e-08	14.5372
IL2RA	2.40096	4.12668	11.4257	1.25198e-10	2.25791e-08	14.5297
MMP7	6.38445	6.62408	11.4255	1.25232e-10	2.25791e-08	14.5294
PIK3C2G	-1.24134	8.43258	-11.4114	1.28148e-10	2.29455e-08	14.5068
DLG2	-1.9569	3.7375	-11.3992	1.30751e-10	2.32512e-08	14.487
SP140L	2.03959	6.03316	11.3809	1.34711e-10	2.36487e-08	14.4576
MIR146A	4.41803	5.96667	11.3805	1.34807e-10	2.36487e-08	14.4569
YPEL1	-1.23459	5.89468	-11.3649	1.38295e-10	2.40976e-08	14.4317
KTN1-AS1	-1.43266	7.05534	-11.3526	1.41134e-10	2.44284e-08	14.4117
LOC645434	-1.95022	2.87043	-11.3367	1.44855e-10	2.49064e-08	14.3861
TIFAB	3.76385	5.24778	11.3258	1.47475e-10	2.51254e-08	14.3684
CYTH4	2.26176	6.5161	11.3234	1.48064e-10	2.51254e-08	14.3645
NME3	-2.40043	12.9253	-11.3053	1.52551e-10	2.57187e-08	14.3351
IL11RA	-1.51038	7.01987	-11.3003	1.53807e-10	2.57632e-08	14.327
LOC100133669	-3.8885	6.01796	-11.2902	1.56382e-10	2.60266e-08	14.3107
CXCL1	4.44734	7.30707	11.2843	1.57918e-10	2.61149e-08	14.301
TFAP2A-AS1	2.90664	4.13289	11.2681	1.62211e-10	2.66549e-08	14.2746
KIAA1958	-2.33727	5.93421	-11.2588	1.64716e-10	2.68506e-08	14.2595
TBC1D24	-1.37631	6.52843	-11.2542	1.65955e-10	2.68506e-08	14.2521
TCEAL2	-2.96503	7.79528	-11.2512	1.66797e-10	2.68506e-08	14.2471
SASH3	2.16742	8.15099	11.2485	1.67538e-10	2.68506e-08	14.2428
TBKBP1	-2.57581	9.54413	-11.2228	1.74832e-10	2.76744e-08	14.2008
SIGLEC10	2.8735	3.78527	11.2218	1.75117e-10	2.76744e-08	14.1992
MAFG	-2.06792	9.56547	-11.2174	1.76392e-10	2.76744e-08	14.192
TSPYL4	-1.38261	9.24578	-11.2155	1.76942e-10	2.76744e-08	14.1889
SPATA6	1.32049	6.78726	11.1898	1.84647e-10	2.87066e-08	14.1469
SLA	2.03038	9.12474	11.1785	1.88134e-10	2.90746e-08	14.1285
PARP9	1.64512	7.81165	11.1659	1.92143e-10	2.95184e-08	14.1077
HCK	2.75141	5.34927	11.1501	1.97228e-10	3.0081e-08	14.0819
TMEM154	2.7375	5.09267	11.1474	1.98122e-10	3.0081e-08	14.0775
TMSB10	1.16988	13.7204	11.1401	2.0054e-10	3.01675e-08	14.0655
SLC6A16	-1.39179	6.64336	-11.1387	2.01016e-10	3.01675e-08	14.0632
TMPRSS3	2.58234	7.11163	11.1227	2.06455e-10	3.08057e-08	14.0368
SLC5A2	-2.69746	6.93755	-11.1132	2.0974e-10	3.1117e-08	14.0213
CPSF4	-1.23157	9.38365	-11.0988	2.14866e-10	3.16964e-08	13.9974
LINC01467	-3.94476	4.05731	-11.0927	2.17049e-10	3.18084e-08	13.9875
TPP1	-1.06698	11.2321	-11.0899	2.18076e-10	3.18084e-08	13.9828
ITGB2	2.06879	8.05355	11.08	2.21719e-10	3.21591e-08	13.9665
PTPN7	2.38866	5.60953	11.0629	2.28133e-10	3.29056e-08	13.9383
TTC7B	-2.4573	9.15099	-11.0475	2.34097e-10	3.35794e-08	13.9129
THTPA	-3.1011	10.6331	-11.0356	2.38803e-10	3.40662e-08	13.8932
AIF1	1.95023	10.004	11.0224	2.44146e-10	3.4638e-08	13.8714
TRPM3	-1.8716	3.63655	-10.9972	2.54707e-10	3.58438e-08	13.8296
RGMB-AS1	-1.10271	5.71322	-10.9954	2.5547e-10	3.58438e-08	13.8266
LOC100506834	-1.75758	3.45676	-10.9924	2.56787e-10	3.58438e-08	13.8215
KLHL6	2.65597	6.81904	10.97	2.66633e-10	3.6823e-08	13.7844
CATIP-AS1	-1.85436	7.5777	-10.97	2.66638e-10	3.6823e-08	13.7844
CCDC172	-2.4591	7.62549	-10.9645	2.69126e-10	3.6862e-08	13.7752
LYN	1.89841	9.65084	10.9627	2.69956e-10	3.6862e-08	13.7722
TEX2	-1.12075	8.66697	-10.96	2.7118e-10	3.6862e-08	13.7677
HLA-DRB4	3.11388	10.8802	10.9366	2.82068e-10	3.81423e-08	13.7288
KIAA0226L	3.56675	4.53252	10.926	2.87192e-10	3.86341e-08	13.7111
CARD16	1.89992	9.55298	10.9209	2.8963e-10	3.87612e-08	13.7027
VAV1	2.26088	7.25058	10.9114	2.94316e-10	3.91863e-08	13.6868
TRIM14	2.06282	6.74642	10.9054	2.97323e-10	3.93846e-08	13.6768
STEAP1	2.51519	7.71345	10.9	3.00054e-10	3.95447e-08	13.6678
LINC01104	-2.97923	7.85388	-10.8878	3.06349e-10	4.00199e-08	13.6473
RHOH	2.33	7.41533	10.887	3.06743e-10	4.00199e-08	13.646
SLAMF8	2.87438	7.67837	10.882	3.0933e-10	4.01557e-08	13.6377
NPR1	-3.13629	5.55786	-10.8411	3.31552e-10	4.28263e-08	13.5692
PINK1	-2.14768	10.8321	-10.8329	3.36214e-10	4.32135e-08	13.5554
JSRP1	3.96039	5.2558	10.8211	3.43027e-10	4.38719e-08	13.5355
FGF13	-2.69394	8.28689	-10.7937	3.59383e-10	4.57385e-08	13.4895
WDR86	-3.86692	7.53597	-10.7889	3.62343e-10	4.58903e-08	13.4814
PI4KA	-1.61956	8.51667	-10.775	3.71025e-10	4.67618e-08	13.458
LOC100131043	2.83911	7.26756	10.7709	3.73595e-10	4.68582e-08	13.4512
WBP1	-1.104	10.9517	-10.7678	3.75593e-10	4.68823e-08	13.4459
PART1	-1.34448	3.74999	-10.7645	3.77724e-10	4.6912e-08	13.4403
NCKAP1L	2.92829	4.15912	10.7598	3.80759e-10	4.6912e-08	13.4324
TMEM150A	-1.03509	6.43453	-10.7591	3.81251e-10	4.6912e-08	13.4311
LOC643733	1.0191	7.75606	10.7531	3.85148e-10	4.71679e-08	13.4211
MYO1F	1.66881	8.11411	10.7486	3.8815e-10	4.73124e-08	13.4134
IGLL5	2.73642	16.5426	10.7427	3.9206e-10	4.75657e-08	13.4035
SNX10	1.95557	4.94587	10.7312	3.99863e-10	4.79712e-08	13.384
NIP7	-2.71735	11.2775	-10.7301	4.00561e-10	4.79712e-08	13.3823
FPR3	2.18286	8.71924	10.7296	4.00946e-10	4.79712e-08	13.3813
ERC2	-2.73723	4.25739	-10.72	4.0757e-10	4.85401e-08	13.3651
CXCL3	4.78282	6.27078	10.7101	4.14535e-10	4.91441e-08	13.3484
TNFRSF13C	3.15411	4.7528	10.7036	4.19152e-10	4.94656e-08	13.3374
LAG3	2.16831	7.14503	10.6966	4.24263e-10	4.96179e-08	13.3254
MIAT	2.13515	5.07043	10.6965	4.24264e-10	4.96179e-08	13.3254
LINGO4	-3.58446	9.13771	-10.6748	4.40394e-10	5.10699e-08	13.2885
PRDM1	2.17344	8.41922	10.6745	4.40614e-10	5.10699e-08	13.288
LOC100129129	-2.50458	7.65439	-10.6644	4.48344e-10	5.15685e-08	13.2708
PFN1P2	1.11731	11.6281	10.6637	4.48888e-10	5.15685e-08	13.2696
FGR	2.20543	8.34732	10.6493	4.60096e-10	5.26232e-08	13.2452
LINC00261	-2.90753	10.4266	-10.6465	4.62307e-10	5.26442e-08	13.2405
NOD2	2.7466	5.04394	10.6044	4.97108e-10	5.62863e-08	13.1687
PDCD4-AS1	-2.28245	8.58212	-10.6026	4.98626e-10	5.62863e-08	13.1656
NMI	1.39012	9.63351	10.582	5.16622e-10	5.79066e-08	13.1306
ZBP1	2.9947	5.33109	10.5811	5.17442e-10	5.79066e-08	13.129
LOC102725193	-3.50269	3.79032	-10.5715	5.26134e-10	5.85511e-08	13.1125
WFDC21P	4.2738	6.6418	10.5679	5.29377e-10	5.85511e-08	13.1064
TAGAP	2.2332	4.56266	10.5649	5.32117e-10	5.85511e-08	13.1013
INAFM2	-1.95621	9.45501	-10.5648	5.32221e-10	5.85511e-08	13.1011
LILRB1	3.15248	6.40661	10.5605	5.36191e-10	5.85862e-08	13.0938
RAB32	1.667	7.26226	10.5596	5.37053e-10	5.85862e-08	13.0922
SP140	1.93966	7.54727	10.5456	5.50197e-10	5.96862e-08	13.0682
LOC102724970	-1.95313	3.00324	-10.544	5.51735e-10	5.96862e-08	13.0655
XLOC_l2_006027	-3.6122	4.85566	-10.5281	5.67153e-10	6.10996e-08	13.0382
MOB1B	-1.22752	7.60438	-10.512	5.83174e-10	6.25659e-08	13.0106
TBC1D14	-1.71713	10.0456	-10.5044	5.90954e-10	6.31397e-08	12.9975
P2RY6	2.69106	5.68287	10.4751	6.21806e-10	6.61064e-08	12.9471
CMTM4	-1.2198	12.7711	-10.4732	6.23813e-10	6.61064e-08	12.9439
MEI1	2.59443	10.2443	10.4615	6.36736e-10	6.72015e-08	12.9236
ZNF329	-0.997291	7.31386	-10.4564	6.42385e-10	6.73564e-08	12.9149
PTPRCAP	2.14889	7.52477	10.4555	6.43392e-10	6.73564e-08	12.9133
ZNF562	-1.65255	8.45693	-10.4374	6.6403e-10	6.92378e-08	12.882
TFAP2B	-3.91171	4.37513	-10.4073	6.99798e-10	7.26731e-08	12.8301
NFKBIZ	1.89036	7.00658	10.405	7.02575e-10	7.26731e-08	12.8261
GGT7	-3.67922	7.02946	-10.4021	7.06211e-10	7.27328e-08	12.821
RIMS4	-3.37987	4.69292	-10.4	7.08754e-10	7.27328e-08	12.8175
PML	1.12612	9.0953	10.3766	7.38375e-10	7.54741e-08	12.7769
PRTN3	-2.03305	4.22852	-10.37	7.46961e-10	7.59657e-08	12.7655
CHAD	-5.01215	7.56528	-10.3684	7.49036e-10	7.59657e-08	12.7627
NLRP7	4.44064	5.15551	10.3619	7.57596e-10	7.63612e-08	12.7514
LAX1	3.15337	6.20084	10.361	7.58818e-10	7.63612e-08	12.7498
SOX30	-2.84578	4.14309	-10.356	7.65478e-10	7.64403e-08	12.7412
SBK2	-4.16025	7.88855	-10.356	7.65492e-10	7.64403e-08	12.7412
LOC102723692	2.54415	4.53747	10.3508	7.72431e-10	7.65622e-08	12.7322
NINJ2	1.39036	5.9374	10.3507	7.72611e-10	7.65622e-08	12.732
XLOC_l2_010854	-2.10627	8.83338	-10.3299	8.01387e-10	7.91119e-08	12.6958
COQ5	-1.33936	10.174	-10.3081	8.32678e-10	8.18895e-08	12.6578
ERO1LB	-3.19854	6.69456	-10.2842	8.68317e-10	8.50721e-08	12.6162
DNAJC27-AS1	-1.07214	5.0894	-10.2792	8.76028e-10	8.55049e-08	12.6075
PSME2	1.3348	15.4171	10.2747	8.82965e-10	8.58592e-08	12.5997
TMIGD3	2.84521	4.03162	10.265	8.98251e-10	8.70198e-08	12.5826
C21orf2	-3.78916	9.82423	-10.261	9.04606e-10	8.71415e-08	12.5757
LY6H	-2.91652	5.17562	-10.26	9.0622e-10	8.71415e-08	12.5739
ZC3H12A	2.01896	8.70567	10.2476	9.26164e-10	8.85809e-08	12.5523
SAV1	-0.905924	9.20432	-10.2465	9.28013e-10	8.85809e-08	12.5503
CCDC101	-4.30648	10.8861	-10.2424	9.34714e-10	8.88937e-08	12.5432
GDAP1L1	-1.98255	3.14718	-10.2327	9.50966e-10	9.01092e-08	12.5261
CTDSPL	-1.13267	8.93294	-10.228	9.58885e-10	9.04693e-08	12.5179
LGALS2	2.61294	9.92873	10.2263	9.61735e-10	9.04693e-08	12.5149
LOC388282	-2.24057	3.73545	-10.2057	9.97419e-10	9.34873e-08	12.4788
TMEM156	2.08018	3.35094	10.1699	1.06272e-09	9.92497e-08	12.4159
MZB1	3.01119	9.50254	10.1593	1.08296e-09	1.00765e-07	12.3972
FCRL5	3.19032	6.48704	10.1573	1.0867e-09	1.00765e-07	12.3938
MMP25	2.18724	4.58521	10.1491	1.10282e-09	1.01895e-07	12.3792
IKZF3	2.17617	9.11907	10.139	1.12267e-09	1.03361e-07	12.3615
RFX5	1.22125	8.48805	10.1338	1.13314e-09	1.03753e-07	12.3523
LOC100505940	-3.98487	8.92368	-10.1329	1.13492e-09	1.03753e-07	12.3507
THOC6	-6.94151	10.5393	-10.1276	1.14571e-09	1.04372e-07	12.3413
CCL16	-3.7259	10.1744	-10.1191	1.16312e-09	1.05588e-07	12.3263
ECI2	-1.57847	12.1999	-10.115	1.17174e-09	1.05847e-07	12.319
ST8SIA3	-1.87728	5.08849	-10.1138	1.17413e-09	1.05847e-07	12.317
ASB11	-2.52794	3.65233	-10.1	1.20333e-09	1.08104e-07	12.2926
PLA2G7	3.78322	6.21675	10.0961	1.21188e-09	1.08229e-07	12.2856
SLCO5A1	1.8305	3.36977	10.0955	1.21306e-09	1.08229e-07	12.2846
DEXI	-0.991423	10.7951	-10.0862	1.23331e-09	1.09469e-07	12.2682
LOC100133616	-2.19524	7.89666	-10.0853	1.23538e-09	1.09469e-07	12.2665
FAM19A2	-1.39811	2.8819	-10.081	1.24488e-09	1.09935e-07	12.2589
CEBPE	4.23246	5.84014	10.0732	1.2623e-09	1.10768e-07	12.2451
DHFR	2.1018	7.47372	10.073	1.26285e-09	1.10768e-07	12.2447
CFAP99	-4.29064	5.298	-10.0707	1.26794e-09	1.1084e-07	12.2407
TNFAIP8L2	1.92146	6.88596	10.0593	1.29416e-09	1.12752e-07	12.2204
METTL7A	-1.60131	13.3138	-10.0458	1.32555e-09	1.14551e-07	12.1966
ADIPOR1	-0.882584	9.6674	-10.0436	1.33099e-09	1.14551e-07	12.1926
FKBP9	-0.799344	10.8818	-10.0433	1.3317e-09	1.14551e-07	12.192
SIGLEC11	-2.57304	6.63722	-10.0429	1.33245e-09	1.14551e-07	12.1915
LOC102723924	-3.50532	5.51867	-10.0401	1.33915e-09	1.14562e-07	12.1865
CASP1	2.84981	9.7999	10.0392	1.34141e-09	1.14562e-07	12.1848
ACSM2B	-3.27168	5.34005	-10.0368	1.34709e-09	1.14629e-07	12.1806
KCNIP3	-1.97133	6.86171	-10.0352	1.35102e-09	1.14629e-07	12.1777
ADORA2B	4.39517	4.85369	10.0327	1.35721e-09	1.1478e-07	12.1732
CECR5-AS1	-1.80182	6.45018	-10.0263	1.37278e-09	1.15719e-07	12.1619
MTURN	-1.90914	9.76942	-10.0217	1.38418e-09	1.16302e-07	12.1537
RGL1	1.3812	7.54968	10.0095	1.4148e-09	1.18492e-07	12.1319
KDM8	-2.47522	9.86656	-10.0036	1.42988e-09	1.18731e-07	12.1214
LOC100288181	-1.75025	4.87916	-10.003	1.43133e-09	1.18731e-07	12.1204
LPHN1	-1.4541	6.48796	-10.003	1.43137e-09	1.18731e-07	12.1204
ICAM1	2.32642	6.89143	9.9988	1.4421e-09	1.1924e-07	12.113
NALCN	-2.11589	3.90698	-9.99421	1.45404e-09	1.19845e-07	12.1048
SLC25A45	1.55381	5.75324	9.99235	1.4589e-09	1.19865e-07	12.1015
HDAC9	2.07519	3.87595	9.99031	1.46426e-09	1.19926e-07	12.0978
FCGR2B	2.58998	5.87061	9.97559	1.50349e-09	1.2256e-07	12.0716
LOC100507195	2.25309	3.69035	9.97471	1.50586e-09	1.2256e-07	12.07
PNPLA4	-1.64565	6.69718	-9.97051	1.51727e-09	1.23103e-07	12.0625
CHI3L2	3.26881	4.28524	9.94823	1.57931e-09	1.27737e-07	12.0227
FAM151A	-4.1157	6.99886	-9.92862	1.63609e-09	1.31919e-07	11.9876
RET	-4.10365	7.54228	-9.92519	1.64625e-09	1.32327e-07	11.9815
SLC16A3	2.00208	11.4903	9.92251	1.65422e-09	1.32557e-07	11.9767
CNFN	-3.29689	9.20313	-9.91659	1.67199e-09	1.33261e-07	11.9661
PLSCR1	1.41963	9.79446	9.91616	1.67327e-09	1.33261e-07	11.9653
JAK3	2.2643	8.51416	9.90933	1.69404e-09	1.34503e-07	11.9531
PLCG2	1.88517	7.40013	9.9069	1.70147e-09	1.3468e-07	11.9487
TNFRSF4	1.55511	6.49012	9.90392	1.71066e-09	1.34997e-07	11.9433
THEMIS2	2.10725	6.32899	9.89537	1.73727e-09	1.36545e-07	11.928
TGFB1I1	-2.59543	11.4249	-9.89328	1.74384e-09	1.36545e-07	11.9243
SLC7A2	-2.79565	8.2358	-9.89258	1.74606e-09	1.36545e-07	11.923
CCKAR	-3.8215	4.85935	-9.89035	1.75311e-09	1.36684e-07	11.919
LINC00683	-2.59119	4.18913	-9.88835	1.75945e-09	1.36768e-07	11.9154
HTR1E	-3.35385	4.79384	-9.88659	1.76506e-09	1.36795e-07	11.9123
TOPORS-AS1	-0.875446	8.35211	-9.88381	1.77393e-09	1.37073e-07	11.9073
PSMB8	1.76417	9.76099	9.87929	1.7885e-09	1.37548e-07	11.8991
XLOC_l2_004817	-2.73179	6.92003	-9.87862	1.79067e-09	1.37548e-07	11.8979
FLJ37453	-0.876399	7.94581	-9.8509	1.88282e-09	1.44021e-07	11.8481
GPT2	-2.37641	9.71765	-9.84826	1.89184e-09	1.44021e-07	11.8433
LOC100506127	-2.41315	4.93774	-9.84698	1.89625e-09	1.44021e-07	11.841
ADRA2A	2.6306	6.96583	9.84672	1.89712e-09	1.44021e-07	11.8406
SATB1	-1.18923	9.20254	-9.83882	1.92449e-09	1.45672e-07	11.8263
DUSP5	3.48043	5.2893	9.83237	1.94715e-09	1.46747e-07	11.8147
INPP5D	2.13783	9.12831	9.83135	1.95075e-09	1.46747e-07	11.8129
GNAZ	-1.80599	9.17474	-9.82997	1.95564e-09	1.46747e-07	11.8104
FMO3	3.31056	6.32753	9.82503	1.97324e-09	1.46853e-07	11.8015
LINC01352	-3.31857	6.21936	-9.82492	1.97365e-09	1.46853e-07	11.8013
MAFA	-1.37583	7.56714	-9.82481	1.97402e-09	1.46853e-07	11.8011
PSMB8-AS1	1.73868	6.2343	9.82305	1.98033e-09	1.46901e-07	11.7979
CD38	3.22937	7.19407	9.81108	2.02387e-09	1.49703e-07	11.7763
FOXA1	-1.42283	8.84147	-9.80665	2.04023e-09	1.50484e-07	11.7683
ZNF418	-1.00264	6.76239	-9.79749	2.07446e-09	1.52575e-07	11.7518
DKFZP564C152	-1.1382	10.4637	-9.79127	2.09807e-09	1.53876e-07	11.7405
SETD6	-1.12013	7.57972	-9.7829	2.13026e-09	1.55797e-07	11.7254
DEAF1	-1.54424	9.08139	-9.77814	2.1488e-09	1.56369e-07	11.7168
ZDHHC4	-0.926064	12.0673	-9.7778	2.15013e-09	1.56369e-07	11.7162
TNFSF13B	2.01363	7.37239	9.77203	2.17285e-09	1.5758e-07	11.7057
SIRPG	2.29741	5.48648	9.76766	2.19022e-09	1.57943e-07	11.6978
CHST9	-2.05144	3.23777	-9.76663	2.19434e-09	1.57943e-07	11.6959
SLC43A1	-2.06044	8.46238	-9.76619	2.1961e-09	1.57943e-07	11.6951
BAALC	-1.27341	5.87571	-9.75843	2.22735e-09	1.59748e-07	11.6811
NEDD4L	-1.88075	9.95997	-9.75485	2.24196e-09	1.60196e-07	11.6746
IKBIP	1.55512	5.85639	9.75388	2.24594e-09	1.60196e-07	11.6728
DPY19L4	-1.12223	7.99248	-9.75109	2.25737e-09	1.60342e-07	11.6678
PHYHD1	-2.09796	6.60334	-9.75037	2.26034e-09	1.60342e-07	11.6665
SLC25A36	-1.24835	10.5017	-9.74883	2.26672e-09	1.60357e-07	11.6637
LOC102725284	4.25621	12.2136	9.74511	2.28215e-09	1.61009e-07	11.6569
S1PR4	2.06211	9.0043	9.73859	2.30947e-09	1.62495e-07	11.6451
GPC3	-1.93701	8.27754	-9.73035	2.34446e-09	1.64357e-07	11.6301
CARD17	2.16341	8.23239	9.72939	2.34859e-09	1.64357e-07	11.6284
PSMB10	1.64216	13.7343	9.721	2.38487e-09	1.66448e-07	11.6131
XLOC_l2_013189	0.905297	7.02335	9.71472	2.4124e-09	1.67917e-07	11.6017
OAS3	2.03918	6.15398	9.70876	2.43883e-09	1.69239e-07	11.5909
IPW	-1.05009	5.45133	-9.70751	2.44443e-09	1.69239e-07	11.5886
PIK3CG	1.66605	6.77819	9.70145	2.47165e-09	1.7002e-07	11.5776
FCRL4	2.61064	3.61249	9.70099	2.47375e-09	1.7002e-07	11.5768
CD5	1.972	7.2598	9.70064	2.47535e-09	1.7002e-07	11.5761
CD70	2.55597	4.14112	9.69176	2.51587e-09	1.72347e-07	11.56
PLEKHG2	1.1633	6.03171	9.68354	2.55405e-09	1.74502e-07	11.545
FERD3L	-3.37493	4.44927	-9.67251	2.60622e-09	1.77599e-07	11.5249
CTSF	-1.60179	11.464	-9.66718	2.6318e-09	1.78873e-07	11.5152
ATP8A1	-1.39263	10.9278	-9.66329	2.65068e-09	1.79686e-07	11.5081
CARD9	2.05388	5.32113	9.64762	2.728e-09	1.83887e-07	11.4795
ZNRF3	-1.69568	8.07711	-9.64672	2.73251e-09	1.83887e-07	11.4778
CCBL1	-1.17601	6.39275	-9.64644	2.7339e-09	1.83887e-07	11.4773
GPR65	2.05092	6.24104	9.6438	2.74723e-09	1.84306e-07	11.4725
SPI1	1.75004	7.29506	9.64235	2.75454e-09	1.8432e-07	11.4698
IRAK2	2.61034	6.33444	9.62387	2.84972e-09	1.90026e-07	11.4361
LOC100506014	-2.78966	6.18394	-9.62297	2.85446e-09	1.90026e-07	11.4344
QKI	-2.27223	7.53786	-9.62026	2.86872e-09	1.90487e-07	11.4294
C3orf67-AS1	-1.50009	2.76077	-9.6172	2.88489e-09	1.90835e-07	11.4238
LOC102724332	2.26906	16.6928	9.61649	2.88866e-09	1.90835e-07	11.4225
E2F3	1.33693	6.92275	9.60934	2.92693e-09	1.92873e-07	11.4095
KIAA1324	-1.15319	12.9705	-9.60785	2.93498e-09	1.92914e-07	11.4067
CELA3A	-5.03248	6.85083	-9.60063	2.97427e-09	1.94195e-07	11.3935
TCEA3	-1.51708	10.3982	-9.60056	2.97467e-09	1.94195e-07	11.3934
XLOC_l2_015894	-2.68939	5.83139	-9.60015	2.97691e-09	1.94195e-07	11.3926
FIS1	-0.728382	11.3872	-9.59855	2.98571e-09	1.94281e-07	11.3897
AMHR2	-1.87631	2.99465	-9.59438	3.00874e-09	1.94634e-07	11.382
KL	-2.69813	5.1722	-9.59371	3.01246e-09	1.94634e-07	11.3808
AIM2	3.57127	6.58478	9.5935	3.01362e-09	1.94634e-07	11.3804
ROBO3	-4.34684	8.00636	-9.59094	3.02786e-09	1.95068e-07	11.3757
LOC100505920	-4.18383	5.09426	-9.57281	3.13085e-09	2.00472e-07	11.3425
PDIA2	-3.28657	11.3585	-9.57156	3.13803e-09	2.00472e-07	11.3402
PDE4B	1.83917	7.10622	9.57104	3.1411e-09	2.00472e-07	11.3392
CTNNBIP1	-0.803996	10.5193	-9.57077	3.14264e-09	2.00472e-07	11.3387
MNDA	3.20124	6.03373	9.56836	3.15662e-09	2.00871e-07	11.3343
LINC00853	1.79308	3.71101	9.56439	3.17988e-09	2.01287e-07	11.327
TCEB3	-1.55339	9.00864	-9.56413	3.18138e-09	2.01287e-07	11.3265
MAP3K8	1.59601	6.26529	9.56328	3.18643e-09	2.01287e-07	11.3249
SAA2	4.61572	4.8189	9.55031	3.26367e-09	2.05614e-07	11.3011
LINC00087	-1.51229	7.64491	-9.54914	3.27075e-09	2.05614e-07	11.299
NPAS3	-1.65221	4.20449	-9.54531	3.29399e-09	2.06397e-07	11.2919
LOC642648	-3.69109	6.73523	-9.54447	3.29911e-09	2.06397e-07	11.2904
PITPNA-AS1	-1.11083	9.9159	-9.54316	3.3071e-09	2.064e-07	11.288
PDCD6IPP2	-1.0035	10.2381	-9.53328	3.3681e-09	2.09703e-07	11.2698
GFRA4	-3.38007	5.09893	-9.52993	3.38907e-09	2.10504e-07	11.2636
LINC01431	-2.49202	4.40281	-9.52732	3.40546e-09	2.11017e-07	11.2588
ZNF529	-0.883945	7.61464	-9.52361	3.42894e-09	2.11966e-07	11.252
THSD4	-2.18691	6.79163	-9.51425	3.48892e-09	2.15161e-07	11.2347
GINM1	-0.691853	9.88852	-9.51296	3.49722e-09	2.15162e-07	11.2323
XLOC_l2_005415	-3.17955	9.39876	-9.50903	3.52279e-09	2.15913e-07	11.2251
LAIR2	4.64243	5.14456	9.50853	3.52606e-09	2.15913e-07	11.2242
SOX9-AS1	-2.55226	6.0731	-9.50091	3.57627e-09	2.18472e-07	11.2101
LCP1	1.82783	10.3157	9.49279	3.6305e-09	2.20756e-07	11.1951
KIAA2022	-2.62213	5.43547	-9.49277	3.63066e-09	2.20756e-07	11.1951
CASP5	0.911914	10.5285	9.49064	3.64506e-09	2.20818e-07	11.1911
GIMAP2	1.78783	7.59546	9.4901	3.64869e-09	2.20818e-07	11.1901
MTMR11	2.77276	7.03358	9.48827	3.66113e-09	2.21056e-07	11.1867
C7orf55	-1.0533	10.1806	-9.48533	3.68112e-09	2.21747e-07	11.1813
CSH1	-5.19965	9.34976	-9.4801	3.71702e-09	2.23376e-07	11.1717
EPHB2	-3.45684	10.024	-9.4789	3.72538e-09	2.23376e-07	11.1694
BDNF-AS	-1.23706	5.15694	-9.47146	3.77718e-09	2.2596e-07	11.1557
ASXL3	-2.51349	5.59106	-9.4691	3.79381e-09	2.26434e-07	11.1513
IRF4	3.42945	6.5438	9.46641	3.81284e-09	2.27048e-07	11.1463
REEP5	-1.16579	12.2957	-9.46166	3.84662e-09	2.28229e-07	11.1375
LINC01278	-0.791204	5.84851	-9.45951	3.86206e-09	2.28229e-07	11.1336
LINC01479	-2.61543	4.18978	-9.45917	3.86449e-09	2.28229e-07	11.1329
VNN2	3.89983	8.47743	9.4587	3.86784e-09	2.28229e-07	11.1321
KMT2C	-0.763669	9.5001	-9.45302	3.90894e-09	2.29651e-07	11.1215
NCF1B	2.67966	5.10467	9.45292	3.90963e-09	2.29651e-07	11.1214
SPHAR	-1.18124	9.56955	-9.44847	3.9422e-09	2.31042e-07	11.1131
NTRK3	-2.09773	5.16126	-9.44589	3.96113e-09	2.31628e-07	11.1083
KCND3-IT1	-2.90587	11.6533	-9.44451	3.97131e-09	2.31701e-07	11.1058
FAM174B	-1.66611	9.466	-9.43812	4.01889e-09	2.33912e-07	11.0939
F2R	1.69345	5.90359	9.437	4.02726e-09	2.33912e-07	11.0919
ZBED3	-1.24886	10.7391	-9.43492	4.04286e-09	2.33912e-07	11.088
XKR7	-1.22213	3.48105	-9.43461	4.04523e-09	2.33912e-07	11.0874
APBB1IP	1.76722	7.31092	9.42841	4.09224e-09	2.36104e-07	11.0759
CARTPT	-3.12316	4.05552	-9.42608	4.10999e-09	2.36603e-07	11.0716
SLC37A1	1.6037	7.90287	9.42324	4.13182e-09	2.37333e-07	11.0663
MRGPRX3	-4.12167	4.43866	-9.41938	4.16165e-09	2.38519e-07	11.0592
MACROD1	-0.980418	7.54012	-9.41694	4.18065e-09	2.3908e-07	11.0546
CCR7	3.94533	7.11954	9.41566	4.19065e-09	2.39125e-07	11.0523
CDH2	-4.16865	7.60666	-9.41387	4.20467e-09	2.39399e-07	11.0489
FPR1	3.75728	6.61107	9.40051	4.31079e-09	2.44904e-07	11.0241
TUBA8	-1.36391	8.50166	-9.39906	4.32253e-09	2.45034e-07	11.0214
PQLC2L	3.38084	5.14463	9.39391	4.36429e-09	2.46863e-07	11.0118
PPP1R9A	-0.99418	7.23645	-9.38942	4.401e-09	2.48398e-07	11.0035
EIF6	1.11788	12.0821	9.38757	4.41623e-09	2.48717e-07	11.0001
MYL6	0.838031	14.2282	9.38563	4.43229e-09	2.48798e-07	10.9964
SP110	0.975642	9.24158	9.38508	4.43683e-09	2.48798e-07	10.9954
NLRC4	2.11185	4.41907	9.38333	4.45137e-09	2.49075e-07	10.9922
LOC102725378	2.08344	4.30322	9.37683	4.5058e-09	2.50595e-07	10.9801
ABCC10	-2.28812	7.25451	-9.37669	4.50702e-09	2.50595e-07	10.9798
ASB2	1.96297	8.49128	9.37663	4.50748e-09	2.50595e-07	10.9797
NLRP12	1.85376	3.39398	9.3749	4.52208e-09	2.50869e-07	10.9765
KCNN3	2.03057	6.22967	9.37022	4.56183e-09	2.52535e-07	10.9678
IMPG2	-2.10436	3.08874	-9.36641	4.59453e-09	2.53804e-07	10.9606
XLOC_l2_013120	3.47282	4.65603	9.3592	4.65689e-09	2.56702e-07	10.9472
LOC100128714	-3.50354	5.1419	-9.35774	4.66967e-09	2.56861e-07	10.9445
IGSF6	2.61199	6.36967	9.35583	4.6864e-09	2.5717e-07	10.9409
MMP9	4.07314	8.07022	9.35484	4.6951e-09	2.5717e-07	10.9391
BATF3	2.46776	5.08224	9.34738	4.76112e-09	2.60238e-07	10.9252
SCUBE2	-3.22515	7.53517	-9.34313	4.79926e-09	2.61472e-07	10.9172
CEP135	1.01143	7.06636	9.34262	4.80384e-09	2.61472e-07	10.9163
IGF1	2.05423	6.41775	9.34137	4.81511e-09	2.61537e-07	10.9139
LOC101927085	-3.60929	8.07466	-9.33662	4.85818e-09	2.63011e-07	10.9051
GPER1	-4.31547	10.4333	-9.33614	4.8625e-09	2.63011e-07	10.9042
SLAMF1	1.75608	5.94524	9.335	4.87291e-09	2.63026e-07	10.902
KMO	1.53861	5.63819	9.33124	4.90746e-09	2.63985e-07	10.895
KCNK2	-6.58708	6.7561	-9.33085	4.91101e-09	2.63985e-07	10.8943
CLC	3.39892	7.11147	9.32628	4.95332e-09	2.65709e-07	10.8857
SELL	3.51459	5.99861	9.32451	4.9698e-09	2.66043e-07	10.8824
TAP1	1.99332	11.791	9.31783	5.03247e-09	2.67959e-07	10.87
RGS11	-2.23763	8.25766	-9.31771	5.03357e-09	2.67959e-07	10.8697
HLA-DPB1	2.06752	11.4309	9.3174	5.03655e-09	2.67959e-07	10.8691
ZNF540	-1.2081	5.90383	-9.31471	5.06203e-09	2.68764e-07	10.8641
OTUD6A	-1.75193	6.31564	-9.31353	5.0733e-09	2.68812e-07	10.8619
RALGPS2	1.82521	5.71551	9.31157	5.09193e-09	2.6925e-07	10.8583
C16orf54	2.08145	7.83924	9.30237	5.18075e-09	2.7339e-07	10.841
P4HTM	-1.0236	8.92328	-9.2985	5.21855e-09	2.74826e-07	10.8338
HLA-DPA1	2.03415	12.3676	9.29714	5.23196e-09	2.74974e-07	10.8312
ZNF362	-1.04115	8.83258	-9.2925	5.27779e-09	2.76436e-07	10.8225
TUSC8	-1.10927	10.6015	-9.2907	5.29565e-09	2.76436e-07	10.8192
ARHGAP9	1.86636	8.46855	9.28969	5.30576e-09	2.76436e-07	10.8173
PXMP2	-1.62927	11.1146	-9.28909	5.31174e-09	2.76436e-07	10.8162
KIAA0125	3.08211	7.55051	9.28855	5.31712e-09	2.76436e-07	10.8151
LOC100132593	-3.76201	5.92022	-9.28726	5.32999e-09	2.76436e-07	10.8127
LOC100128374	-2.57515	5.50537	-9.28611	5.34153e-09	2.76436e-07	10.8106
MMD	1.6911	7.25094	9.28449	5.35784e-09	2.76436e-07	10.8075
LILRB3	3.09401	7.40607	9.28373	5.36556e-09	2.76436e-07	10.8061
SIPA1L2	1.88309	6.81298	9.28286	5.37435e-09	2.76436e-07	10.8045
CD48	1.92048	7.08142	9.28261	5.3769e-09	2.76436e-07	10.804
LOC100507140	-3.67249	6.25339	-9.27916	5.41185e-09	2.77542e-07	10.7976
CELF4	-3.60895	6.28222	-9.27745	5.42935e-09	2.77542e-07	10.7943
KCNE3	2.58686	9.39158	9.27734	5.43047e-09	2.77542e-07	10.7941
STEAP1B	2.51475	8.17228	9.2757	5.44721e-09	2.77851e-07	10.7911
EAF2	2.4063	8.34603	9.27391	5.46559e-09	2.78242e-07	10.7877
NBPF11	-1.61021	8.12368	-9.27149	5.49062e-09	2.78968e-07	10.7832
ANKHD1-EIF4EBP3	-1.07159	9.86727	-9.26751	5.53187e-09	2.80246e-07	10.7757
SNURF	-1.33745	9.55132	-9.26699	5.53734e-09	2.80246e-07	10.7747
MIR4435-1HG	1.97996	8.99792	9.26083	5.60201e-09	2.82967e-07	10.7631
KCNAB2	2.01262	4.18036	9.25902	5.62105e-09	2.83377e-07	10.7598
MAPRE1	0.606282	9.51516	9.25305	5.68467e-09	2.86029e-07	10.7485
LOC101927632	-1.56821	5.12321	-9.24936	5.72436e-09	2.87469e-07	10.7416
LOC402269	-3.46487	4.33581	-9.24231	5.80108e-09	2.90175e-07	10.7284
CHST2	1.90468	7.02722	9.24225	5.80171e-09	2.90175e-07	10.7282
SEZ6L2	-1.71108	10.9088	-9.24133	5.81178e-09	2.90175e-07	10.7265
PIGZ	-1.31973	8.51022	-9.23892	5.83824e-09	2.90937e-07	10.722
LINC00629	-1.66235	3.54815	-9.22869	5.95212e-09	2.96044e-07	10.7027
DHRS2	-4.01227	6.00094	-9.21017	6.16405e-09	3.05998e-07	10.6679
REG3G	7.5417	8.98992	9.20693	6.20202e-09	3.07296e-07	10.6618
GSTA4	-1.55256	10.1753	-9.20162	6.26457e-09	3.09804e-07	10.6518
DCANP1	2.56833	5.87236	9.19295	6.36818e-09	3.13843e-07	10.6354
LOC101928991	-1.81153	7.2046	-9.19269	6.37129e-09	3.13843e-07	10.6349
HCLS1	1.84665	10.9425	9.19176	6.38251e-09	3.13843e-07	10.6332
RNF213	1.44407	6.2468	9.18	6.52637e-09	3.20289e-07	10.6109
CLDN19	-3.99579	9.94906	-9.17903	6.53827e-09	3.20289e-07	10.6091
LMO7-AS1	-1.20933	4.49935	-9.17426	6.5977e-09	3.22592e-07	10.6001
DUX4	-0.946675	11.5669	-9.17207	6.62507e-09	3.23321e-07	10.596
F2RL2	3.77417	5.67157	9.16993	6.652e-09	3.24026e-07	10.5919
HIST1H2AC	1.39746	7.83292	9.16701	6.68893e-09	3.2489e-07	10.5864
LINC00926	3.0397	7.97594	9.16655	6.69477e-09	3.2489e-07	10.5856
FAM167A	-2.52574	4.29644	-9.1642	6.72472e-09	3.25735e-07	10.5811
BAK1	1.52239	9.23612	9.15209	6.88107e-09	3.32505e-07	10.5582
SPEM1	-1.4075	3.92723	-9.1514	6.8901e-09	3.32505e-07	10.5569
PRR34-AS1	-1.24327	9.87481	-9.14754	6.94067e-09	3.33771e-07	10.5496
FMOD	-2.13912	13.5758	-9.14744	6.94204e-09	3.33771e-07	10.5494
TNFRSF17	3.02152	9.0492	9.14198	7.01442e-09	3.36156e-07	10.5391
TERF1	-0.691584	9.01281	-9.14174	7.01755e-09	3.36156e-07	10.5386
GPR19	2.02788	3.82196	9.13801	7.06748e-09	3.37755e-07	10.5316
LOC102725059	-1.52605	6.391	-9.13731	7.07695e-09	3.37755e-07	10.5302
CLN8	-1.39277	6.08999	-9.13502	7.10775e-09	3.38603e-07	10.5259
PLBD1	1.74483	11.2453	9.13391	7.12283e-09	3.387e-07	10.5238
LILRB4	2.43891	5.58411	9.13134	7.15764e-09	3.39733e-07	10.5189
TMC6	1.6953	7.46445	9.12712	7.21524e-09	3.41678e-07	10.5109
IL33	-1.94379	9.44576	-9.12642	7.22495e-09	3.41678e-07	10.5096
PRSS33	-3.40827	4.34694	-9.12154	7.29229e-09	3.44236e-07	10.5003
TSHZ2	-2.78714	6.16188	-9.11659	7.36125e-09	3.46861e-07	10.4909
CYSLTR1	1.4379	6.10476	9.11538	7.37817e-09	3.47028e-07	10.4887
S100A9	4.69765	6.01601	9.11119	7.43732e-09	3.48918e-07	10.4807
LINC00426	2.11239	5.44473	9.11044	7.44791e-09	3.48918e-07	10.4793
CACNG5	-2.76561	3.46864	-9.10968	7.45867e-09	3.48918e-07	10.4778
ZBED5-AS1	-1.04782	9.2646	-9.10516	7.52317e-09	3.51302e-07	10.4693
CYFIP2	-1.39936	6.93472	-9.104	7.5398e-09	3.51387e-07	10.4671
LOC101927040	-2.09684	4.86038	-9.10315	7.55205e-09	3.51387e-07	10.4654
ARHGAP15	1.89514	6.4461	9.10171	7.57272e-09	3.51444e-07	10.4627
GPR126	2.49763	8.02195	9.10118	7.58036e-09	3.51444e-07	10.4617
TMEM59L	-2.50484	6.73405	-9.0983	7.62205e-09	3.52747e-07	10.4562
FUNDC2	-0.852193	8.60772	-9.09576	7.659e-09	3.53827e-07	10.4514
DPM3	-0.67716	11.9273	-9.09203	7.71368e-09	3.5572e-07	10.4443
ALDH1L2	-2.03496	6.8932	-9.09076	7.73242e-09	3.55952e-07	10.4419
SNORA48	-1.79401	9.97039	-9.07908	7.90659e-09	3.63325e-07	10.4197
LOC101930595	2.01104	3.12866	9.07751	7.93023e-09	3.63768e-07	10.4167
REPS2	-0.872135	8.04492	-9.0748	7.97127e-09	3.65006e-07	10.4116
LONRF2	-2.1883	6.9355	-9.07002	8.04444e-09	3.67581e-07	10.4025
HINT2	-0.912706	10.7818	-9.06927	8.05584e-09	3.67581e-07	10.401
CDNF	-1.3647	4.83401	-9.06718	8.08818e-09	3.68409e-07	10.3971
METRN	-1.40343	11.3023	-9.0621	8.16694e-09	3.70848e-07	10.3874
THRB-AS1	-2.24346	4.81464	-9.06189	8.17028e-09	3.70848e-07	10.387
MYD88	1.28735	9.5467	9.05425	8.29034e-09	3.75641e-07	10.3724
SH2B2	1.74767	8.19427	9.05203	8.32562e-09	3.76582e-07	10.3682
IRF1	2.09362	7.56128	9.04839	8.38368e-09	3.78549e-07	10.3613
REG3A	7.0071	12.384	9.04265	8.47609e-09	3.81841e-07	10.3503
LOC100507554	-2.37288	5.39322	-9.04204	8.48602e-09	3.81841e-07	10.3492
CLEC10A	1.69684	6.57842	9.03672	8.57289e-09	3.84556e-07	10.339
FAM102B	1.01026	7.65366	9.03653	8.57597e-09	3.84556e-07	10.3387
TYROBP	1.92918	11.7173	9.03104	8.66652e-09	3.87946e-07	10.3282
RAB33A	1.68535	6.15475	9.02888	8.70244e-09	3.88884e-07	10.3241
NECAB3	-1.32808	8.12382	-9.0264	8.74385e-09	3.89637e-07	10.3193
DEPTOR	-1.54012	10.4122	-9.02519	8.76404e-09	3.89637e-07	10.317
XLOC_l2_007176	-2.03887	3.12563	-9.02518	8.76431e-09	3.89637e-07	10.317
SLC13A3	-2.73106	7.67673	-9.02145	8.82704e-09	3.91755e-07	10.3099
TGFB3	-2.45026	7.18716	-9.0193	8.86341e-09	3.92697e-07	10.3058
FER1L6-AS2	-2.80135	7.00294	-9.01824	8.88147e-09	3.92827e-07	10.3037
TMEM8C	-1.15693	12.2566	-9.01427	8.94927e-09	3.94948e-07	10.2962
TIGIT	2.46205	4.48427	9.01327	8.96641e-09	3.94948e-07	10.2943
ADHFE1	-2.48976	7.37625	-9.01277	8.97505e-09	3.94948e-07	10.2933
TFE3	-1.01178	9.24189	-9.00872	9.04491e-09	3.97348e-07	10.2856
FARP1	-1.13003	6.63858	-9.00664	9.08114e-09	3.98266e-07	10.2816
LZTS3	-1.41054	7.17266	-9.00027	9.19263e-09	4.02476e-07	10.2694
NELFB	-2.53641	10.1639	-8.99867	9.22087e-09	4.03033e-07	10.2663
GLIS2-AS1	-1.98467	4.75734	-8.99363	9.31037e-09	4.06261e-07	10.2567
HSD17B12	-0.835984	9.9213	-8.99247	9.33111e-09	4.06482e-07	10.2545
WDFY2	-1.16485	7.48046	-8.98784	9.41454e-09	4.09127e-07	10.2456
GABRG2	-3.54056	6.65366	-8.98733	9.42367e-09	4.09127e-07	10.2446
PPP1R36	-1.42096	7.12009	-8.98648	9.43908e-09	4.09127e-07	10.243
DET1	-0.837036	9.20103	-8.98371	9.48942e-09	4.10073e-07	10.2377
SIRT3	-0.681504	8.65787	-8.98354	9.4925e-09	4.10073e-07	10.2374
SCGB3A1	-1.04399	12.1589	-8.97973	9.56221e-09	4.12398e-07	10.2301
LOC101930114	-2.32348	7.23334	-8.9777	9.5995e-09	4.13134e-07	10.2262
RMST	-1.85853	5.63058	-8.97707	9.61111e-09	4.13134e-07	10.225
LRMP	2.12526	7.37531	8.97473	9.65439e-09	4.14111e-07	10.2205
UNC5CL	1.8565	7.96433	8.97412	9.66573e-09	4.14111e-07	10.2193
HENMT1	1.54844	8.76717	8.96906	9.76018e-09	4.17469e-07	10.2096
LOC101929452	-1.02349	2.42511	-8.96659	9.80651e-09	4.18761e-07	10.2049
NBPF6	-1.56215	4.8206	-8.9639	9.85742e-09	4.20243e-07	10.1998
PAIP2B	-2.43103	8.28515	-8.96161	9.90083e-09	4.2081e-07	10.1954
LINC00152	2.23683	8.51355	8.96149	9.90313e-09	4.2081e-07	10.1951
KCNA3	2.24143	6.14415	8.95531	1.00215e-08	4.24497e-07	10.1833
SLC25A21-AS1	-1.7047	5.02194	-8.95526	1.00226e-08	4.24497e-07	10.1832
CYB5R4	0.92175	7.3475	8.95267	1.00725e-08	4.25917e-07	10.1782
TNFSF14	1.77061	5.45888	8.95067	1.01115e-08	4.26869e-07	10.1744
HMOX2	-1.23496	12.2953	-8.94053	1.03106e-08	4.3457e-07	10.1549
SLC22A17	-1.77149	6.447	-8.93868	1.03474e-08	4.35413e-07	10.1514
XLOC_l2_010759	-3.78164	7.98178	-8.93664	1.03882e-08	4.36424e-07	10.1474
MICB	1.686	6.82298	8.92691	1.05847e-08	4.43588e-07	10.1287
ALAD	-1.09164	8.20651	-8.92651	1.05929e-08	4.43588e-07	10.128
XLOC_l2_015762	-0.630454	12.3422	-8.92521	1.06194e-08	4.43981e-07	10.1255
BRI3	-0.873498	13.2302	-8.92275	1.06699e-08	4.45375e-07	10.1207
PKP3	1.35379	12.2135	8.9197	1.07328e-08	4.47282e-07	10.1149
RSAD1	-0.997644	10.1007	-8.91653	1.07986e-08	4.48579e-07	10.1088
DPP10-AS1	-4.03003	4.23546	-8.91614	1.08068e-08	4.48579e-07	10.108
SH2B3	1.38624	5.78078	8.91571	1.08158e-08	4.48579e-07	10.1072
LINC01210	-1.63252	5.29162	-8.9147	1.08368e-08	4.48735e-07	10.1052
TMEM216	-1.40879	8.47036	-8.91277	1.08772e-08	4.49689e-07	10.1015
CHCHD6	-1.01676	6.57394	-8.91066	1.09216e-08	4.50807e-07	10.0975
LOC145837	-1.88613	6.6301	-8.90317	1.10806e-08	4.56643e-07	10.0831
BRD4	-0.808193	8.26944	-8.89275	1.13056e-08	4.65177e-07	10.063
RNLS	-3.37256	5.20535	-8.8911	1.13417e-08	4.65923e-07	10.0598
ALDH6A1	-1.4148	10.3544	-8.88847	1.13995e-08	4.67559e-07	10.0547
KCNH3	-1.08891	11.3569	-8.88356	1.15081e-08	4.70981e-07	10.0453
ITFG2	-0.663564	8.93344	-8.88306	1.15192e-08	4.70981e-07	10.0443
PDPN	2.58838	6.06346	8.88135	1.15574e-08	4.71799e-07	10.041
C9orf9	-1.7068	5.73076	-8.87917	1.16063e-08	4.73051e-07	10.0368
GRIA3	-3.24008	4.85258	-8.87649	1.16664e-08	4.74758e-07	10.0316
MUC21	-4.12407	4.65947	-8.87475	1.17057e-08	4.75612e-07	10.0283
ELL2	-2.21324	11.3558	-8.87343	1.17357e-08	4.76084e-07	10.0257
FAM172A	-0.94606	9.78907	-8.86247	1.19872e-08	4.85529e-07	10.0046
KCTD8	-4.41308	5.27015	-8.85315	1.22054e-08	4.93034e-07	9.98657
PCP2	-1.70455	7.34038	-8.85294	1.22105e-08	4.93034e-07	9.98615
SYNGR1	-1.70615	7.28868	-8.85074	1.22626e-08	4.9381e-07	9.9819
CHI3L1	4.93701	5.22891	8.85052	1.22677e-08	4.9381e-07	9.98148
CGNL1	-2.89296	10.3844	-8.84666	1.23599e-08	4.96649e-07	9.97401
GATSL3	-1.12551	9.0858	-8.84596	1.23765e-08	4.96649e-07	9.97267
ZNF792	-2.87612	6.73653	-8.84113	1.2493e-08	4.9994e-07	9.96333
PTPRC	1.80048	8.67049	8.84096	1.24971e-08	4.9994e-07	9.963
LOC100996671	-2.11719	3.3209	-8.83971	1.25274e-08	5.00385e-07	9.96058
NUCB2	-1.32616	11.954	-8.8382	1.25641e-08	5.01076e-07	9.95766
LOC102724861	-1.203	2.75993	-8.83417	1.26627e-08	5.04234e-07	9.94986
CD69	1.96802	5.79952	8.82436	1.2906e-08	5.13136e-07	9.93087
POPDC3	-3.72496	5.97736	-8.82298	1.29403e-08	5.13716e-07	9.92821
FABP3	-4.02663	6.94263	-8.82042	1.3005e-08	5.15494e-07	9.92324
GFI1	2.34863	5.09949	8.81812	1.3063e-08	5.15874e-07	9.91879
COA3	-1.01919	12.1841	-8.8175	1.30787e-08	5.15874e-07	9.91759
GTSF1	2.89366	5.01415	8.81706	1.30899e-08	5.15874e-07	9.91674
SIX5	-1.4319	10.767	-8.8169	1.30941e-08	5.15874e-07	9.91642
LOC283075	-3.11366	6.89795	-8.81545	1.3131e-08	5.16548e-07	9.91361
EMR3	2.54931	3.75913	8.81064	1.32541e-08	5.20599e-07	9.9043
FLVCR1	2.21808	7.94409	8.80816	1.33181e-08	5.22322e-07	9.89949
FLJ37035	-1.19948	6.26327	-8.80583	1.33785e-08	5.22366e-07	9.89497
HLA-DQB1	2.84886	10.332	8.80544	1.33888e-08	5.22366e-07	9.89421
CASP7	1.30033	11.3702	8.8051	1.33977e-08	5.22366e-07	9.89354
FGFR1OP	1.05285	8.53745	8.80502	1.33997e-08	5.22366e-07	9.8934
TPD52L1	-2.35329	10.2814	-8.80154	1.34905e-08	5.25119e-07	9.88665
KU-MEL-3	-2.33757	8.08182	-8.79738	1.36001e-08	5.28003e-07	9.87857
CHRM3	-2.05257	7.21959	-8.79718	1.36053e-08	5.28003e-07	9.8782
CASP3	1.14589	10.7988	8.79127	1.37624e-08	5.33304e-07	9.86673
LOC100507547	-1.13164	7.71647	-8.78871	1.38311e-08	5.34283e-07	9.86176
CNR1	2.76229	4.07326	8.78841	1.38392e-08	5.34283e-07	9.86118
SMIM1	-1.65553	8.33196	-8.78803	1.38494e-08	5.34283e-07	9.86044
CARKD	-0.811779	9.16352	-8.78616	1.39001e-08	5.35441e-07	9.8568
LGI3	-3.06931	6.38181	-8.78083	1.40449e-08	5.40219e-07	9.84645
MPEG1	1.92905	7.45344	8.77952	1.40807e-08	5.40796e-07	9.84391
XLOC_l2_009773	-3.33787	10.9063	-8.76929	1.43638e-08	5.50854e-07	9.82403
CYBB	1.94931	9.40986	8.76372	1.45204e-08	5.56037e-07	9.81321
TMEM245	-1.07735	9.57982	-8.76266	1.45505e-08	5.56369e-07	9.81114
LINC01410	1.90467	3.66089	8.75323	1.48203e-08	5.65853e-07	9.7928
HLCS	-0.74246	8.92014	-8.75038	1.4903e-08	5.67412e-07	9.78724
ARL3	-0.961383	6.54974	-8.7497	1.49227e-08	5.67412e-07	9.78593
XLOC_l2_003401	-4.42362	5.67741	-8.74956	1.49267e-08	5.67412e-07	9.78566
SRPX2	1.82781	6.14216	8.74845	1.49591e-08	5.67812e-07	9.78349
CXorf21	2.13099	5.95296	8.74747	1.49877e-08	5.68068e-07	9.78159
CCR1	2.31616	6.60602	8.74617	1.50258e-08	5.68679e-07	9.77906
CELA3B	-5.22818	7.09905	-8.74521	1.50539e-08	5.68915e-07	9.77719
ASB9	-2.42985	7.58727	-8.74269	1.51282e-08	5.70892e-07	9.77227
CCDC110	-3.25974	5.06869	-8.73902	1.52367e-08	5.74151e-07	9.76514
ZNF503	-1.59657	8.97292	-8.73662	1.53083e-08	5.76013e-07	9.76046
GZMB	2.22479	8.6612	8.73586	1.53312e-08	5.76041e-07	9.75896
CD180	2.704	3.74713	8.73102	1.54767e-08	5.80666e-07	9.74954
CSNK2A2	-0.850402	8.46058	-8.72903	1.55367e-08	5.82077e-07	9.74567
ARHGDIB	1.71702	12.0255	8.72687	1.56026e-08	5.83703e-07	9.74145
TMEM235	-2.50267	4.11009	-8.71468	1.59786e-08	5.96911e-07	9.71767
CXorf65	1.90918	5.51439	8.71267	1.60415e-08	5.97104e-07	9.71374
PLEKHG3	-0.774111	10.572	-8.71206	1.60606e-08	5.97104e-07	9.71256
CD37	2.22562	5.85192	8.71187	1.60664e-08	5.97104e-07	9.7122
LOC101928413	3.09166	4.96249	8.7109	1.6097e-08	5.97104e-07	9.7103
LOC100507564	-1.30937	6.35042	-8.71064	1.61053e-08	5.97104e-07	9.70978
EVI2B	2.2063	7.962	8.71011	1.61218e-08	5.97104e-07	9.70876
NAALADL2	-0.701112	4.65664	-8.70481	1.62897e-08	6.02464e-07	9.69841
PTPN22	1.58569	5.81744	8.70397	1.63167e-08	6.02602e-07	9.69676
FAM178B	-2.8336	8.28521	-8.69979	1.64506e-08	6.0547e-07	9.6886
RAC3	-1.3879	8.34816	-8.6996	1.64568e-08	6.0547e-07	9.68822
ITGA2	2.52482	4.24759	8.69936	1.64643e-08	6.0547e-07	9.68777
GLUD1P3	-1.31773	14.0407	-8.69765	1.65196e-08	6.06185e-07	9.68442
XLOC_l2_010226	-2.28418	3.86419	-8.69731	1.65304e-08	6.06185e-07	9.68377
PIEZO1	-0.859937	14.1946	-8.69395	1.66395e-08	6.09326e-07	9.6772
FZD2	1.8992	5.32982	8.69283	1.6676e-08	6.09802e-07	9.67501
CEP104	-1.64426	7.08533	-8.69123	1.67283e-08	6.10853e-07	9.67188
ADAMTS7	-1.012	14.9148	-8.68878	1.68087e-08	6.12926e-07	9.6671
PPP1R18	1.44999	8.03297	8.68739	1.68547e-08	6.13742e-07	9.66437
LRFN2	-2.45739	4.26726	-8.68479	1.69407e-08	6.15738e-07	9.65928
FAM78A	1.5462	6.73258	8.68427	1.69578e-08	6.15738e-07	9.65827
HDDC2	-0.860172	9.57176	-8.68358	1.69806e-08	6.15738e-07	9.65693
RAB11B-AS1	-0.811331	9.91806	-8.67519	1.72622e-08	6.24904e-07	9.64051
AGAP2	1.34817	5.1776	8.67462	1.72816e-08	6.24904e-07	9.63939
PRR7-AS1	-4.47103	9.95872	-8.67255	1.73518e-08	6.26572e-07	9.63534
LILRB2	2.35104	6.91076	8.67083	1.74104e-08	6.27573e-07	9.63197
PDE8B	-1.5314	7.72678	-8.67032	1.74279e-08	6.27573e-07	9.63097
GALNT4	1.13905	7.10048	8.66814	1.75024e-08	6.28884e-07	9.62671
LOC102724323	-3.02906	4.41187	-8.66784	1.75127e-08	6.28884e-07	9.62612
LINC00869	-1.13647	11.0596	-8.66592	1.75786e-08	6.29779e-07	9.62237
IL18RAP	1.07513	7.22943	8.6657	1.75862e-08	6.29779e-07	9.62194
PLCB1	-1.03866	6.91387	-8.66252	1.76961e-08	6.32843e-07	9.61572
SMOC1	-2.17719	6.73196	-8.66141	1.77347e-08	6.33352e-07	9.61354
C16orf47	-3.41557	4.61801	-8.65949	1.78016e-08	6.34069e-07	9.60978
TMC5	1.96165	10.5072	8.65921	1.78116e-08	6.34069e-07	9.60922
XLOC_l2_004840	2.47972	9.68844	8.65874	1.78281e-08	6.34069e-07	9.6083
RAB26	-2.19249	10.9877	-8.65732	1.78777e-08	6.34963e-07	9.60552
PYDC1	2.70362	5.71114	8.64917	1.81658e-08	6.44315e-07	9.58956
TYSND1	-0.959168	5.55603	-8.64436	1.83383e-08	6.49547e-07	9.58011
LOC102725053	1.9606	8.84939	8.63944	1.85162e-08	6.53829e-07	9.57047
IL21R	2.87608	5.21418	8.63887	1.85368e-08	6.53829e-07	9.56936
UBE4B	-0.645209	9.01072	-8.63875	1.85412e-08	6.53829e-07	9.56913
FBXO25	-0.992871	10.4412	-8.63761	1.85828e-08	6.53829e-07	9.56689
XLOC_l2_006789	-4.55278	9.80229	-8.63755	1.85851e-08	6.53829e-07	9.56676
SORBS2	-1.28097	7.2763	-8.63441	1.87002e-08	6.56986e-07	9.5606
TTC37	-0.618331	10.5685	-8.63339	1.87375e-08	6.57406e-07	9.55861
IP6K3	-3.65855	5.31912	-8.63177	1.87973e-08	6.58616e-07	9.55542
ATP8B4	2.09846	3.77078	8.62929	1.88892e-08	6.603e-07	9.55056
TTC6	-2.3225	4.9262	-8.6291	1.88962e-08	6.603e-07	9.55018
HMHA1	1.73433	11.0354	8.62703	1.89734e-08	6.62107e-07	9.54611
ALOX5AP	1.58632	7.25612	8.62414	1.90814e-08	6.64981e-07	9.54044
GPRC5C	-2.0699	12.9646	-8.61792	1.93162e-08	6.72261e-07	9.52823
PARD3-AS1	-4.1241	6.82463	-8.61454	1.94452e-08	6.75418e-07	9.52158
MPP2	-1.78153	4.8676	-8.61401	1.94652e-08	6.75418e-07	9.52055
CNTD1	-2.30591	7.54065	-8.6135	1.9485e-08	6.75418e-07	9.51954
AGMAT	3.40298	7.29905	8.60658	1.97519e-08	6.83759e-07	9.50595
CACNA2D2	-2.01191	6.06594	-8.60334	1.98784e-08	6.87005e-07	9.49957
RAB30	1.25671	6.09427	8.60194	1.99331e-08	6.87005e-07	9.49682
IDH2	-1.76416	11.354	-8.60156	1.99483e-08	6.87005e-07	9.49606
PSMA5	0.833252	12.2355	8.60148	1.99515e-08	6.87005e-07	9.4959
ANAPC16	-0.943299	8.90248	-8.60027	1.99991e-08	6.87732e-07	9.49352
USP3-AS1	-0.77584	5.75435	-8.59641	2.01517e-08	6.91886e-07	9.48593
C1QB	2.18502	11.3123	8.59548	2.01887e-08	6.91886e-07	9.4841
DCAF5	-0.842662	7.43308	-8.59519	2.01999e-08	6.91886e-07	9.48354
FAM71E1	-1.12545	7.77306	-8.5898	2.04159e-08	6.98362e-07	9.47292
SMAD5	-3.92017	11.7392	-8.58776	2.04979e-08	7.00246e-07	9.46891
SLC22A20	-2.87108	5.10495	-8.58625	2.0559e-08	7.01357e-07	9.46594
VNN1	5.71057	8.05117	8.58562	2.05845e-08	7.01357e-07	9.46471
HLA-F	2.03249	13.7129	8.58241	2.07153e-08	7.0489e-07	9.45838
ACAT1	-1.36856	10.5792	-8.57976	2.08238e-08	7.07653e-07	9.45316
AFTPH	-0.726356	10.7613	-8.57872	2.08667e-08	7.08185e-07	9.4511
METTL21B	-1.36354	7.29537	-8.57304	2.11016e-08	7.15222e-07	9.43992
TM7SF2	-2.18548	8.133	-8.56579	2.14058e-08	7.24589e-07	9.42562
PSMB9	2.26378	11.2373	8.56266	2.15383e-08	7.28125e-07	9.41945
PLTP	-1.7409	9.6038	-8.56099	2.16092e-08	7.29571e-07	9.41617
KIAA0319L	-1.0288	7.76672	-8.55962	2.16679e-08	7.30602e-07	9.41346
LAIR1	1.51803	7.82091	8.55888	2.16998e-08	7.3073e-07	9.41199
VEGFB	-1.66007	11.9153	-8.55734	2.17658e-08	7.32002e-07	9.40896
SLC25A4	-1.92344	11.1449	-8.54893	2.21303e-08	7.43297e-07	9.39237
LOC101928399	-2.7729	7.23271	-8.54727	2.22032e-08	7.44781e-07	9.38908
FCRL3	3.9189	4.66079	8.54594	2.22617e-08	7.4578e-07	9.38645
SNORA5B	-4.12028	8.73477	-8.54479	2.23122e-08	7.45969e-07	9.38419
POLDIP3	-0.835657	9.54495	-8.5445	2.23248e-08	7.45969e-07	9.38363
ERGIC1	-0.74965	11.2588	-8.5411	2.24756e-08	7.50044e-07	9.3769
VPS37C	-0.905597	10.9708	-8.5366	2.26765e-08	7.55777e-07	9.36801
CST3	-0.92954	12.2576	-8.53284	2.28454e-08	7.58949e-07	9.36059
TMEM42	-0.943791	11.3627	-8.5325	2.28609e-08	7.58949e-07	9.35991
RPP30	-2.57028	7.86389	-8.53137	2.2912e-08	7.58949e-07	9.35768
SURF1	-0.774551	13.4341	-8.53131	2.29146e-08	7.58949e-07	9.35757
LINC00029	-2.31698	4.26201	-8.53124	2.29178e-08	7.58949e-07	9.35743
FREM2	-2.54903	5.26593	-8.52381	2.32574e-08	7.68519e-07	9.34274
LOC100130654	-2.25164	9.56597	-8.52362	2.3266e-08	7.68519e-07	9.34237
LCK	1.63027	6.93772	8.51838	2.3509e-08	7.75557e-07	9.33199
APOC4	-2.69212	5.59636	-8.51488	2.36721e-08	7.79947e-07	9.32508
GPR56	-1.32636	13.0499	-8.51382	2.3722e-08	7.80603e-07	9.32297
RUNX3	1.7602	8.43553	8.51131	2.38403e-08	7.83502e-07	9.318
LOC101926963	1.85395	4.1876	8.51005	2.38997e-08	7.8422e-07	9.31552
FBXL13	-3.00169	8.10976	-8.50957	2.39226e-08	7.8422e-07	9.31456
IL27RA	1.80835	6.18015	8.50867	2.39653e-08	7.84631e-07	9.31278
AR	-2.60362	6.12193	-8.50623	2.40812e-08	7.8723e-07	9.30796
ITGB7	1.86077	9.66338	8.50573	2.41054e-08	7.8723e-07	9.30695
EHD4-AS1	-3.06001	8.84189	-8.50451	2.41636e-08	7.88096e-07	9.30454
LINC00588	-4.29473	5.16393	-8.5039	2.41926e-08	7.88096e-07	9.30335
ARL8A	-0.70053	11.2021	-8.50139	2.43135e-08	7.90861e-07	9.29837
CLDN25	-2.23253	3.23542	-8.50087	2.43384e-08	7.90861e-07	9.29734
OR12D2	-3.34985	4.01871	-8.49823	2.44664e-08	7.94027e-07	9.2921
SLCO2B1	2.00256	8.71677	8.49723	2.45147e-08	7.94348e-07	9.29013
FSD2	-4.23529	5.19559	-8.49676	2.45375e-08	7.94348e-07	9.2892
APOBR	2.25501	5.90004	8.49442	2.46517e-08	7.96266e-07	9.28456
C1orf54	1.27903	10.3387	8.49429	2.46581e-08	7.96266e-07	9.2843
B3GALNT1	-1.80192	7.8418	-8.4922	2.47605e-08	7.98581e-07	9.28016
HP09025	-5.68028	5.92448	-8.48832	2.4952e-08	8.02772e-07	9.27246
KLHL35	-1.29232	5.9317	-8.48811	2.49622e-08	8.02772e-07	9.27205
IL2RG	1.60894	8.8075	8.48739	2.49979e-08	8.02772e-07	9.27063
BOD1	-0.761364	9.25188	-8.48706	2.50142e-08	8.02772e-07	9.26998
TNFRSF11A	3.52325	5.75244	8.48579	2.50776e-08	8.03815e-07	9.26744
LOC100506457	-1.50013	3.6663	-8.48128	2.53028e-08	8.09977e-07	9.25851
LINC01445	-1.91562	2.93836	-8.48054	2.53399e-08	8.09977e-07	9.25705
NEBL-AS1	-1.89598	4.32132	-8.48008	2.53634e-08	8.09977e-07	9.25612
KIF17	-5.32699	9.73543	-8.47685	2.55266e-08	8.14185e-07	9.24971
RUNX2	1.90396	6.05731	8.47546	2.5597e-08	8.1543e-07	9.24696
ACSM3	-2.14226	7.94707	-8.47014	2.58687e-08	8.23075e-07	9.23641
FAM19A4	-1.56012	2.86203	-8.46716	2.60223e-08	8.26255e-07	9.23049
LINC00307	-3.87851	4.7811	-8.46697	2.60323e-08	8.26255e-07	9.23011
ZSCAN12P1	-0.716031	9.86732	-8.4653	2.61187e-08	8.27984e-07	9.2268
HS3ST4	-2.84158	4.72701	-8.46387	2.61932e-08	8.28717e-07	9.22395
UBE2QL1	-2.27434	3.62357	-8.46336	2.62198e-08	8.28717e-07	9.22294
MTHFD2L	-1.022	3.51678	-8.46244	2.62674e-08	8.28717e-07	9.22112
SNORA47	-1.29757	6.11071	-8.4624	2.62695e-08	8.28717e-07	9.22105
ID2	1.14209	11.1225	8.46074	2.63566e-08	8.30458e-07	9.21773
TCEB3-AS1	-1.27576	8.98269	-8.46009	2.63906e-08	8.30522e-07	9.21645
TGFB1	1.74265	5.27675	8.45746	2.6529e-08	8.33864e-07	9.21122
LOC102724687	-1.57643	2.67723	-8.45021	2.69142e-08	8.44949e-07	9.19681
CUTA	-0.677297	13.8631	-8.44906	2.69756e-08	8.45855e-07	9.19454
SNX20	1.90186	3.25851	8.44394	2.72518e-08	8.53486e-07	9.18435
ACTB	0.878275	15.6285	8.44312	2.72964e-08	8.53851e-07	9.18272
PTK7	-2.98299	6.78057	-8.43861	2.75422e-08	8.60502e-07	9.17376
QRICH2	-1.77882	3.24944	-8.43794	2.75794e-08	8.60564e-07	9.17241
PLA2G4A	1.62382	6.95076	8.43737	2.76104e-08	8.60564e-07	9.17129
HSD17B8	-1.04861	9.54919	-8.43502	2.774e-08	8.62926e-07	9.16661
OSER1-AS1	-1.09225	5.96805	-8.43479	2.77527e-08	8.62926e-07	9.16615
CUX2	-3.21259	4.36582	-8.43392	2.7801e-08	8.63394e-07	9.16441
NCR3	2.55522	4.5556	8.42764	2.81508e-08	8.73212e-07	9.15192
DUSP15	-1.25773	8.06224	-8.42659	2.82097e-08	8.73995e-07	9.14983
KCNJ13	-3.121	6.01988	-8.42543	2.82748e-08	8.74968e-07	9.14753
DNAL4	-1.01825	6.46111	-8.42071	2.85422e-08	8.82193e-07	9.13812
CCL18	5.66865	6.2799	8.41947	2.86128e-08	8.83323e-07	9.13565
KIAA0430	-0.811504	11.1206	-8.41666	2.87732e-08	8.8722e-07	9.13006
FOXO6	-1.50249	6.14639	-8.41114	2.90916e-08	8.95972e-07	9.11906
KIAA0895	-2.83544	5.78683	-8.40731	2.93147e-08	9.01774e-07	9.11143
IL10RB-AS1	2.39899	3.90274	8.40626	2.93764e-08	9.02602e-07	9.10933
PTAFR	-1.27712	9.81367	-8.39841	2.98398e-08	9.15757e-07	9.09368
PBX3	-1.40699	7.15615	-8.3923	3.02062e-08	9.25908e-07	9.08148
SRRM4	-3.10167	4.79692	-8.39159	3.02491e-08	9.26129e-07	9.08006
CHID1	-0.915524	8.74007	-8.38946	3.03778e-08	9.27924e-07	9.07582
CEACAM1	2.53739	9.15746	8.38944	3.03792e-08	9.27924e-07	9.07577
SYTL3	-1.6505	6.59099	-8.38321	3.07597e-08	9.38441e-07	9.06333
GLS2	-1.95108	4.48506	-8.38036	3.09353e-08	9.42692e-07	9.05764
SUSD3	1.53408	8.77583	8.37849	3.10506e-08	9.45097e-07	9.05392
WNT6	-2.55447	7.56496	-8.37618	3.11942e-08	9.48356e-07	9.04931
TNNI2	2.28788	4.72599	8.37554	3.12344e-08	9.48468e-07	9.04802
COBLL1	-1.77566	12.1437	-8.36809	3.17034e-08	9.58878e-07	9.03312
LOC100131864	-3.35191	6.34615	-8.36787	3.17169e-08	9.58878e-07	9.0327
HEXIM2	-0.874778	10.8365	-8.3674	3.17471e-08	9.58878e-07	9.03175
PRKCB	1.96389	5.66261	8.36729	3.17541e-08	9.58878e-07	9.03153
AMH	-2.05271	3.73799	-8.36714	3.17636e-08	9.58878e-07	9.03123
BTK	1.6355	6.42595	8.36658	3.17989e-08	9.58878e-07	9.03012
ACAP1	2.82711	5.32412	8.36584	3.18459e-08	9.59182e-07	9.02864
SAMD9L	1.94482	9.08395	8.36413	3.19555e-08	9.61369e-07	9.02521
EPSTI1	2.28494	6.44677	8.36299	3.20284e-08	9.62446e-07	9.02293
CXCL11	3.77676	4.91883	8.36	3.22201e-08	9.67088e-07	9.01696
LTF	4.42784	12.0844	8.35678	3.24286e-08	9.72222e-07	9.01052
POLR3D	-2.30651	7.76398	-8.35052	3.28376e-08	9.83348e-07	8.99799
NFATC2	-2.79157	6.65391	-8.3495	3.29048e-08	9.83797e-07	8.99594
HDDC3	-0.898789	9.99938	-8.34914	3.29284e-08	9.83797e-07	8.99523
AMICA1	1.67496	9.69383	8.34378	3.32835e-08	9.93263e-07	8.98451
KRTAP1-3	-1.45284	9.73392	-8.34294	3.33399e-08	9.93803e-07	8.98281
GABRB3	-1.90744	6.3716	-8.33641	3.37789e-08	1.00574e-06	8.96973
SSSCA1-AS1	-0.76124	5.39755	-8.3343	3.39219e-08	1.00884e-06	8.96551
GNMT	-3.43045	6.08557	-8.32926	3.42661e-08	1.01791e-06	8.95542
KNTC1	1.59245	7.44459	8.32845	3.4322e-08	1.0184e-06	8.95379
STIM1	-0.988768	8.44692	-8.32452	3.45937e-08	1.02529e-06	8.94591
LOC101929641	1.81401	5.20113	8.32318	3.4687e-08	1.02688e-06	8.94321
HMOX1	3.47691	9.70674	8.32146	3.48063e-08	1.02787e-06	8.93978
F12	3.44732	6.81749	8.32143	3.48087e-08	1.02787e-06	8.93971
PDE1B	-3.90223	7.40312	-8.32059	3.48677e-08	1.02787e-06	8.93802
DBT	-1.54169	8.38663	-8.3203	3.48876e-08	1.02787e-06	8.93745
LOC100507656	-4.93629	8.49474	-8.3197	3.49299e-08	1.02787e-06	8.93624
F3	2.21749	9.50619	8.31916	3.49673e-08	1.02787e-06	8.93517
WDR90	-1.41079	9.57497	-8.31874	3.49973e-08	1.02787e-06	8.93431
OR4N4	-3.64029	4.19162	-8.31654	3.51515e-08	1.03068e-06	8.92992
FLJ40039	-1.03264	5.57634	-8.31625	3.51725e-08	1.03068e-06	8.92932
GPSM1	-1.07803	9.08858	-8.31445	3.52996e-08	1.03236e-06	8.92571
TRAT1	2.85755	4.37643	8.31431	3.53094e-08	1.03236e-06	8.92543
LINGO2	-3.24598	6.69775	-8.31257	3.54332e-08	1.03392e-06	8.92194
RNASE6	1.79834	7.80199	8.31244	3.54424e-08	1.03392e-06	8.92167
TMEM52	-1.49872	9.22559	-8.31139	3.55172e-08	1.03494e-06	8.91957
LPCAT1	1.99181	4.55364	8.31058	3.55747e-08	1.03546e-06	8.91795
LOC100130456	-1.41991	8.55939	-8.30708	3.58254e-08	1.04135e-06	8.91093
GPR62	-1.43536	5.01491	-8.30664	3.58574e-08	1.04135e-06	8.91004
BPIFB1	5.51146	9.37148	8.30608	3.58977e-08	1.04135e-06	8.90891
ADAMTS2	-3.47726	4.2687	-8.30396	3.60508e-08	1.04379e-06	8.90466
GMFG	1.65357	11.4711	8.3038	3.6062e-08	1.04379e-06	8.90435
TOB1	-1.07649	10.3406	-8.3029	3.61276e-08	1.04452e-06	8.90253
GBP1	2.77814	6.43001	8.30216	3.61816e-08	1.04492e-06	8.90104
LARP6	-1.82115	7.42907	-8.30109	3.6259e-08	1.04599e-06	8.8989
IL10RA	1.81289	9.1836	8.29678	3.65742e-08	1.05391e-06	8.89025
ARHGEF10	-1.25545	7.89371	-8.29319	3.68391e-08	1.06037e-06	8.88303
GABRB2	-2.10805	3.55618	-8.29125	3.69834e-08	1.06301e-06	8.87912
SH2D1A	-2.44739	6.91239	-8.29085	3.70126e-08	1.06301e-06	8.87833
ITGBL1	-2.11782	5.55702	-8.28848	3.71895e-08	1.06691e-06	8.87356
LINC01503	-3.04017	5.23736	-8.28206	3.76727e-08	1.07765e-06	8.86066
NWD1	-2.00202	3.66414	-8.28177	3.76944e-08	1.07765e-06	8.86008
PLEKHM3	-3.59999	7.95265	-8.28139	3.77238e-08	1.07765e-06	8.8593
DNAJC4	-0.690085	8.31007	-8.2813	3.77302e-08	1.07765e-06	8.85913
XLOC_l2_008128	-3.87548	6.49036	-8.28061	3.77825e-08	1.07796e-06	8.85775
HCG26	1.89386	5.27251	8.27737	3.80297e-08	1.08383e-06	8.85123
LINC01540	1.76586	4.55759	8.27547	3.81753e-08	1.08678e-06	8.84741
SLC6A2	-4.49454	8.06038	-8.27461	3.82412e-08	1.08725e-06	8.84568
SPATA21	-2.39504	6.22215	-8.27417	3.82754e-08	1.08725e-06	8.84479
DCXR	-1.46768	11.4313	-8.27336	3.83382e-08	1.08784e-06	8.84315
FYB	1.66241	7.63581	8.27018	3.85838e-08	1.09362e-06	8.83676
ADCY7	1.7508	5.92791	8.26707	3.88265e-08	1.09929e-06	8.8305
ADPRHL1	-1.43738	5.82433	-8.26483	3.90022e-08	1.10306e-06	8.82598
CYP7B1	-1.88466	5.74755	-8.26225	3.92048e-08	1.10759e-06	8.8208
EYA4	-1.34504	2.55354	-8.26067	3.93302e-08	1.10993e-06	8.8176
CYSRT1	-1.60408	6.00217	-8.2596	3.94147e-08	1.1111e-06	8.81546
VKORC1	-0.893819	9.92979	-8.25879	3.94792e-08	1.11171e-06	8.81383
KITLG	-1.18086	9.66599	-8.25566	3.97292e-08	1.11754e-06	8.80751
IL4R	1.1515	10.4111	8.25388	3.98712e-08	1.12032e-06	8.80395
NR2E3	-1.52338	3.60752	-8.25274	3.99629e-08	1.12168e-06	8.80165
OR3A3	-4.52569	6.46205	-8.24936	4.02361e-08	1.12813e-06	8.79484
HLA-DQA2	3.05628	9.01737	8.24816	4.03335e-08	1.12956e-06	8.79242
LINC01124	-1.93207	5.54741	-8.24767	4.03739e-08	1.12956e-06	8.79142
KRTAP25-1	-2.68815	3.64731	-8.24498	4.05935e-08	1.13448e-06	8.78599
ELFN2	-3.42066	5.89661	-8.23925	4.10646e-08	1.14641e-06	8.77445
CHRNE	-3.76564	5.33988	-8.23245	4.16321e-08	1.16087e-06	8.76073
C3orf17	-0.919437	7.15243	-8.23197	4.16721e-08	1.16087e-06	8.75977
ARHGEF19	-1.17274	7.23909	-8.22318	4.24183e-08	1.18039e-06	8.74202
XLOC_l2_013863	-3.0931	8.19669	-8.2182	4.28468e-08	1.19065e-06	8.73197
ATP6V0E2	-1.74755	5.68178	-8.21783	4.28786e-08	1.19065e-06	8.73123
GPR34	1.53181	6.24935	8.21661	4.29849e-08	1.19106e-06	8.72875
TIMM10B	-0.831976	10.9413	-8.2166	4.29852e-08	1.19106e-06	8.72874
XLOC_l2_013931	-0.8659	5.90265	-8.21589	4.30474e-08	1.19151e-06	8.7273
SCD5	-1.93648	5.41224	-8.2152	4.31071e-08	1.1919e-06	8.72591
S100A6	1.85979	15.3438	8.20931	4.36234e-08	1.20489e-06	8.71401
GMDS	1.27447	8.27625	8.20822	4.37192e-08	1.20625e-06	8.71181
LOC284578	-2.08486	4.42302	-8.20647	4.38745e-08	1.20925e-06	8.70827
POMGNT1	-0.800497	11.1146	-8.20473	4.40289e-08	1.21122e-06	8.70475
RGL4	1.77138	6.50413	8.20461	4.40394e-08	1.21122e-06	8.70451
LINC00967	-2.20007	7.69826	-8.20359	4.41304e-08	1.21244e-06	8.70245
WIPF1	1.68061	6.08177	8.19748	4.46796e-08	1.22623e-06	8.69008
XLOC_l2_012953	1.50069	14.9293	8.19597	4.48158e-08	1.22867e-06	8.68704
TMTC4	-1.11728	9.31782	-8.18997	4.53635e-08	1.24238e-06	8.67489
GSC	2.87042	4.06214	8.18662	4.56718e-08	1.2495e-06	8.66811
CD27	2.50795	8.2233	8.18115	4.61799e-08	1.26091e-06	8.65705
RAB11FIP2	-2.03241	8.0504	-8.18109	4.61858e-08	1.26091e-06	8.65692
LPXN	1.30838	7.42419	8.18047	4.62438e-08	1.26116e-06	8.65566
BNIP3	-1.59313	10.5029	-8.17777	4.64974e-08	1.26496e-06	8.65019
MILR1	1.74908	5.72013	8.17762	4.65112e-08	1.26496e-06	8.6499
ITGAX	2.29081	4.9367	8.17743	4.65293e-08	1.26496e-06	8.64951
LOC100505887	-3.00634	4.81255	-8.17668	4.65998e-08	1.26555e-06	8.648
IGIP	-0.788436	7.8634	-8.16243	4.79646e-08	1.30126e-06	8.61912
HLA-J	1.54019	13.4269	8.16167	4.80386e-08	1.30191e-06	8.61758
DNAJC6	-1.83726	6.38456	-8.15844	4.83544e-08	1.3091e-06	8.61103
P2RX2	-5.10948	9.43837	-8.15551	4.86424e-08	1.31552e-06	8.60509
ST8SIA4	1.69601	5.68695	8.14967	4.92218e-08	1.32879e-06	8.59324
CLEC4A	1.83798	6.87542	8.14932	4.92576e-08	1.32879e-06	8.59252
FCRLA	3.18583	4.78731	8.1488	4.93092e-08	1.32879e-06	8.59147
IGDCC3	-2.26957	4.65294	-8.14824	4.93648e-08	1.32879e-06	8.59034
XLOC_l2_013730	2.18528	3.40613	8.14787	4.94025e-08	1.32879e-06	8.58958
KLHDC9	-0.887036	8.98281	-8.14749	4.944e-08	1.32879e-06	8.58882
CD40	1.32197	6.30459	8.14546	4.96442e-08	1.3329e-06	8.5847
NRTN	-3.25842	5.25729	-8.1401	5.01879e-08	1.3461e-06	8.5738
ZNF704	-1.45652	4.58061	-8.13661	5.05446e-08	1.35291e-06	8.56672
IFI27L2	1.5285	11.3438	8.1363	5.05766e-08	1.35291e-06	8.56609
PREPL	-0.814158	9.32016	-8.13609	5.05979e-08	1.35291e-06	8.56566
TMEM50B	0.968357	9.58685	8.13547	5.06615e-08	1.35322e-06	8.56441
PEBP4	-2.81647	8.24726	-8.13143	5.10785e-08	1.36295e-06	8.55621
RFESD	-1.40664	5.18944	-8.12946	5.12839e-08	1.3659e-06	8.5522
FYCO1	-0.622258	9.40275	-8.12936	5.12943e-08	1.3659e-06	8.55199
XLOC_l2_001302	-4.43887	5.64929	-8.12696	5.15451e-08	1.37117e-06	8.54711
PLEKHO1	1.47623	9.93857	8.12167	5.21019e-08	1.38457e-06	8.53636
TNFRSF18	2.31814	4.4868	8.11055	5.32932e-08	1.41478e-06	8.51375
TIMP1	1.95562	9.27751	8.10936	5.3422e-08	1.41675e-06	8.51134
MYBPC2	2.20815	3.27489	8.10721	5.3656e-08	1.4215e-06	8.50696
SSNA1	-0.695543	9.76778	-8.1047	5.39317e-08	1.42735e-06	8.50184
FUT3	4.04868	9.27522	8.10191	5.42387e-08	1.43401e-06	8.49616
MRPS26	-1.48929	11.5584	-8.09923	5.45344e-08	1.43953e-06	8.49072
HLA-DRB3	2.41635	11.5215	8.09902	5.45584e-08	1.43953e-06	8.49028
SIGLEC14	-2.99399	7.55133	-8.09585	5.49108e-08	1.44736e-06	8.48384
GPR133	-2.27413	4.59202	-8.09323	5.52052e-08	1.45364e-06	8.47849
CBX7	-0.848558	9.78106	-8.09252	5.52846e-08	1.45426e-06	8.47705
WDFY3-AS2	-1.76919	5.38599	-8.09145	5.54059e-08	1.45598e-06	8.47486
EMP1	1.90141	10.5966	8.08937	5.56408e-08	1.46067e-06	8.47063
PXYLP1	-1.00414	7.6533	-8.08873	5.57129e-08	1.46109e-06	8.46933
DNAH14	-1.62803	6.25396	-8.08764	5.58369e-08	1.46286e-06	8.46711
KIF26A	-1.83601	6.1921	-8.07709	5.70506e-08	1.49315e-06	8.4456
ARSK	-1.12421	5.3095	-8.07638	5.71332e-08	1.49381e-06	8.44415
PDE4A	-1.60164	9.13572	-8.07524	5.72655e-08	1.49576e-06	8.44183
HIST1H2BG	1.57988	8.05208	8.07348	5.74716e-08	1.49963e-06	8.43824
BANK1	4.09694	5.46092	8.07268	5.75655e-08	1.50057e-06	8.43661
NCAM1	-1.66433	7.51414	-8.07088	5.77776e-08	1.50459e-06	8.43293
ZYX	1.46735	7.63632	8.06698	5.82384e-08	1.51507e-06	8.42498
ADAM8	1.61581	8.84398	8.06265	5.87556e-08	1.527e-06	8.41614
WDR86-AS1	-2.77123	4.04861	-8.05079	6.01955e-08	1.56286e-06	8.39191
SLC12A5	-1.99179	8.08913	-8.05023	6.02638e-08	1.56307e-06	8.39078
H19	-2.6465	4.34329	-8.0472	6.06375e-08	1.57119e-06	8.38459
LRRC25	2.38099	5.14373	8.04525	6.08794e-08	1.57588e-06	8.38061
AARS	-0.817491	8.02642	-8.04182	6.13082e-08	1.5854e-06	8.37359
CORO2A	2.17565	9.59972	8.04011	6.1523e-08	1.58938e-06	8.37009
HSPB9	-1.39997	5.0397	-8.03823	6.17587e-08	1.59388e-06	8.36626
LOC101927895	-0.860927	6.28164	-8.03762	6.18364e-08	1.5943e-06	8.36501
CAMK1D	1.3627	7.02526	8.03662	6.19632e-08	1.59598e-06	8.36296
TMC2	-1.76292	2.79866	-8.02958	6.28615e-08	1.61751e-06	8.34856
DAPP1	3.19068	6.60936	8.02838	6.30153e-08	1.61891e-06	8.34611
SNORA70F	-1.1924	8.58388	-8.02819	6.30402e-08	1.61891e-06	8.34572
C11orf52	-1.05895	9.72095	-8.02727	6.31585e-08	1.62034e-06	8.34384
BTN1A1	-4.08361	5.10926	-8.02317	6.36899e-08	1.63236e-06	8.33546
CDC25B	1.68664	8.03442	8.02176	6.38741e-08	1.63433e-06	8.33257
NRBP1	0.972091	8.39056	8.02162	6.38926e-08	1.63433e-06	8.33228
C5orf66	-3.27029	6.62458	-8.02072	6.4011e-08	1.63575e-06	8.33043
ISL1	-1.64114	8.48314	-8.02008	6.40947e-08	1.63627e-06	8.32912
MFNG	1.28194	7.58965	8.01839	6.43162e-08	1.63978e-06	8.32567
PCCA	-1.00314	11.0528	-8.01807	6.43585e-08	1.63978e-06	8.32501
DOK3	1.59702	7.26474	8.01685	6.45191e-08	1.64226e-06	8.32251
TRAF3IP3	1.75327	7.99286	8.016	6.46318e-08	1.64352e-06	8.32077
KIF2A	1.27504	6.77871	8.01346	6.4968e-08	1.65045e-06	8.31558
LOC101927253	-4.57687	5.00032	-8.00825	6.56653e-08	1.66591e-06	8.3049
LINC01159	-4.90404	6.12597	-8.0075	6.57657e-08	1.66591e-06	8.30337
OR4D11	-3.33321	4.52383	-8.00693	6.58436e-08	1.66591e-06	8.30218
KLHDC7B	1.72031	4.97589	8.00657	6.58908e-08	1.66591e-06	8.30146
SNRPN	-1.29768	8.22614	-8.00653	6.58971e-08	1.66591e-06	8.30137
HLA-C	1.25846	16.0711	8.0052	6.60768e-08	1.66883e-06	8.29864
PACSIN3	-2.07431	5.69519	-8.00467	6.61485e-08	1.66901e-06	8.29756
PIK3AP1	1.89155	3.77675	8.00318	6.63505e-08	1.67248e-06	8.29451
STX1A	1.35476	7.55534	7.99826	6.70233e-08	1.6878e-06	8.28441
CRNKL1	0.860139	6.30469	7.98816	6.84247e-08	1.72142e-06	8.26371
GPR97	-3.597	9.45855	-7.98714	6.85673e-08	1.72334e-06	8.26162
GPRASP2	-1.09398	6.48097	-7.98378	6.90424e-08	1.73361e-06	8.25472
PF4	3.18478	5.56255	7.98239	6.92386e-08	1.73458e-06	8.25188
EPHB6	-2.69421	7.05578	-7.98226	6.92576e-08	1.73458e-06	8.2516
MAD1L1	-1.32495	7.14321	-7.98209	6.92816e-08	1.73458e-06	8.25125
CATSPERD	-1.19002	5.12272	-7.97427	7.04013e-08	1.76091e-06	8.23521
LOC101929261	-4.10402	4.90195	-7.9734	7.05277e-08	1.76238e-06	8.23342
PGCP1	-4.26791	9.72622	-7.9712	7.08476e-08	1.76867e-06	8.22889
IL32	2.77764	9.19874	7.96648	7.15369e-08	1.78416e-06	8.2192
SHANK2	-1.33021	5.40871	-7.96547	7.16855e-08	1.78562e-06	8.21712
ANKRD24	-4.15604	6.41741	-7.96493	7.17643e-08	1.78562e-06	8.21602
CAPS2	-1.28176	5.87168	-7.96468	7.18015e-08	1.78562e-06	8.2155
GPNMB	2.31376	7.64254	7.9598	7.25252e-08	1.80189e-06	8.20547
LUM	1.34557	10.2417	7.95643	7.30293e-08	1.81268e-06	8.19854
STUB1	-0.645984	11.4708	-7.95563	7.31488e-08	1.81391e-06	8.1969
FAM210B	-0.872055	11.0389	-7.95305	7.3538e-08	1.82015e-06	8.19159
SCARNA13	-1.32856	8.95449	-7.95303	7.35407e-08	1.82015e-06	8.19156
ASUN	-1.02279	8.70741	-7.95147	7.37769e-08	1.82426e-06	8.18835
TAP2	2.14421	7.60465	7.95045	7.39317e-08	1.82635e-06	8.18625
CMC4	-0.79675	9.89415	-7.9472	7.44268e-08	1.83683e-06	8.17957
CD163	1.76931	9.27705	7.94284	7.50973e-08	1.85161e-06	8.1706
PEX7	-1.50989	8.90525	-7.93905	7.56854e-08	1.86434e-06	8.16279
MID1IP1-AS1	-2.75249	5.0846	-7.93495	7.63259e-08	1.87834e-06	8.15436
ZBTB42	-0.990869	8.41175	-7.93355	7.65467e-08	1.88199e-06	8.15146
KLHL21	-0.864872	10.0101	-7.93299	7.66345e-08	1.88237e-06	8.15032
FCER1G	1.26045	8.79881	7.92819	7.73954e-08	1.89926e-06	8.14043
ARHGEF37	-1.12342	9.86181	-7.92314	7.82043e-08	1.91525e-06	8.13002
RIMS2	-1.53815	3.33762	-7.9231	7.82102e-08	1.91525e-06	8.12995
TNFAIP3	1.35111	7.33182	7.92274	7.82683e-08	1.91525e-06	8.12921
PHOSPHO1	-1.99295	9.67885	-7.92075	7.85892e-08	1.91977e-06	8.12511
MAGI2	-1.54479	4.74683	-7.92068	7.86009e-08	1.91977e-06	8.12496
TEAD4	1.80433	5.50869	7.91799	7.90377e-08	1.92818e-06	8.11942
NCMAP	-1.97973	9.19808	-7.91764	7.90938e-08	1.92818e-06	8.11871
ARL9	2.73078	5.2402	7.91627	7.93182e-08	1.93184e-06	8.11587
LEMD1	-2.90707	4.14493	-7.91532	7.94726e-08	1.93378e-06	8.11393
C3orf18	-1.90787	8.92854	-7.91345	7.97798e-08	1.9375e-06	8.11006
FAHD2A	-0.85035	9.43289	-7.91303	7.98492e-08	1.9375e-06	8.10919
LINC01554	-1.17905	5.10984	-7.90883	8.05438e-08	1.95253e-06	8.10053
CR2	3.96667	5.79102	7.90787	8.07019e-08	1.95454e-06	8.09856
P2RY4	-3.49584	5.06729	-7.90664	8.09073e-08	1.95586e-06	8.09602
PROSC	-0.710893	10.5536	-7.90443	8.12774e-08	1.96237e-06	8.09145
LOC101928069	-0.902098	6.55914	-7.90413	8.13276e-08	1.96237e-06	8.09083
CARD8-AS1	0.932382	8.20127	7.90107	8.18411e-08	1.97139e-06	8.08454
POU6F2-AS1	-5.14468	6.09658	-7.901	8.18535e-08	1.97139e-06	8.08438
CHST15	1.65717	7.28399	7.89992	8.20356e-08	1.97395e-06	8.08216
SEMA3B-AS1	-3.38443	9.68063	-7.89792	8.23753e-08	1.98029e-06	8.07802
LOC100288884	-2.77841	3.79169	-7.89704	8.25248e-08	1.98205e-06	8.07621
MYO9B	0.808569	8.25527	7.89142	8.34865e-08	2.00139e-06	8.06461
MAP4K1	1.91485	5.32676	7.89101	8.35576e-08	2.00139e-06	8.06376
CBS	-2.45583	10.9344	-7.89099	8.35613e-08	2.00139e-06	8.06372
LOC101927078	-1.07762	6.75355	-7.89048	8.365e-08	2.00166e-06	8.06265
FAS	2.2285	6.25472	7.88995	8.37413e-08	2.002e-06	8.06156
HCCS	0.790046	9.21189	7.88478	8.46388e-08	2.0216e-06	8.05089
PLCB2	1.58281	8.71399	7.88355	8.48541e-08	2.02488e-06	8.04835
LOC153811	-1.4006	6.84572	-7.87958	8.55522e-08	2.03966e-06	8.04015
CA12	-2.51154	6.8665	-7.87872	8.57041e-08	2.0406e-06	8.03837
KRTAP1-4	-0.985396	11.2496	-7.87847	8.57487e-08	2.0406e-06	8.03785
DOCK10	1.82958	7.26692	7.87704	8.60026e-08	2.04413e-06	8.03489
SDC1	1.2731	12.1624	7.87618	8.61546e-08	2.04413e-06	8.03313
SIX4	-3.05321	5.64593	-7.87595	8.61964e-08	2.04413e-06	8.03264
LRRC3	-3.3979	8.37386	-7.87586	8.62119e-08	2.04413e-06	8.03246
BCAS3	-0.713549	5.55719	-7.87389	8.65639e-08	2.0506e-06	8.02838
APOH	-4.12186	6.25721	-7.871	8.70818e-08	2.06099e-06	8.02241
TUBB3	1.61412	6.1962	7.87047	8.7177e-08	2.06136e-06	8.02132
B3GAT1	-4.32665	9.05419	-7.86887	8.74665e-08	2.06633e-06	8.018
URB1-AS1	-0.917049	6.41317	-7.86259	8.86092e-08	2.09073e-06	8.00501
LOC101927651	-4.41266	5.21449	-7.86231	8.86606e-08	2.09073e-06	8.00443
STAP1	2.13585	3.73904	7.86067	8.89611e-08	2.09591e-06	8.00104
PLA2G1B	-3.19487	8.03697	-7.85972	8.91353e-08	2.09812e-06	7.99909
SLC2A14	1.13767	6.66409	7.85835	8.93885e-08	2.10217e-06	7.99625
TMEM120B	-1.08214	5.36164	-7.85571	8.98777e-08	2.11081e-06	7.99078
LINC00958	-1.08989	5.41976	-7.85549	8.99187e-08	2.11081e-06	7.99033
FAM183A	-2.39426	4.4758	-7.8534	9.03083e-08	2.11693e-06	7.986
ADORA2A	1.38161	3.27572	7.85322	9.03423e-08	2.11693e-06	7.98562
EIF4EBP1	-1.22173	10.999	-7.85086	9.07847e-08	2.12412e-06	7.98073
CEACAM3	3.62117	4.97681	7.85071	9.08127e-08	2.12412e-06	7.98043
GCNT3	4.00047	7.38257	7.84818	9.12883e-08	2.13203e-06	7.9752
LINC01152	-1.80277	2.98666	-7.84762	9.13945e-08	2.13203e-06	7.97403
MYH14	-1.97981	10.1263	-7.8476	9.13975e-08	2.13203e-06	7.974
PPAPDC1B	-0.70589	11.0256	-7.84564	9.17703e-08	2.13881e-06	7.96993
MB21D1	1.48169	7.09534	7.84514	9.18655e-08	2.13911e-06	7.96889
FOXP4-AS1	-1.70969	8.79766	-7.84082	9.26895e-08	2.15636e-06	7.95995
MACC1	1.98296	6.72504	7.83675	9.34733e-08	2.17137e-06	7.95152
APLP1	-2.50581	6.07941	-7.83618	9.3584e-08	2.17137e-06	7.95034
CRY2	-0.847527	10.4154	-7.83182	9.44341e-08	2.1891e-06	7.94129
LOC100506548	-1.11701	8.8398	-7.82946	9.48959e-08	2.19784e-06	7.9364
TENM3	-4.14158	5.65725	-7.82567	9.56436e-08	2.21319e-06	7.92855
GALNT9	-3.32142	5.88548	-7.8235	9.60754e-08	2.2212e-06	7.92404
BID	1.25632	9.89513	7.82303	9.61678e-08	2.22136e-06	7.92308
LINC00957	-0.986303	6.27271	-7.81684	9.74106e-08	2.24806e-06	7.91022
PELI1	1.05758	9.62626	7.81527	9.77288e-08	2.2534e-06	7.90696
SCIMP	2.04555	4.51832	7.81075	9.86482e-08	2.27157e-06	7.89759
ATP2C2	2.36527	7.39372	7.81054	9.86918e-08	2.27157e-06	7.89714
C9orf24	-1.20933	8.40698	-7.80927	9.89508e-08	2.27552e-06	7.89452
FIGN	-1.49341	4.97621	-7.80747	9.93218e-08	2.28203e-06	7.89077
ODF3	-4.20512	6.2366	-7.8069	9.94385e-08	2.28235e-06	7.8896
CD14	1.70105	11.1176	7.80655	9.95115e-08	2.28235e-06	7.88886
PRR21	-3.46687	5.8865	-7.79911	1.01059e-07	2.31579e-06	7.87342
LGALS8	1.2413	6.50056	7.79668	1.01571e-07	2.32548e-06	7.86836
LINC00472	-1.07643	4.69527	-7.79198	1.02567e-07	2.34621e-06	7.85859
SEC14L3	-1.62755	2.81528	-7.78836	1.03341e-07	2.36184e-06	7.85106
LINC00674	-0.648799	7.44606	-7.78004	1.05142e-07	2.40088e-06	7.83377
COL26A1	-3.75284	5.89252	-7.77524	1.06196e-07	2.42282e-06	7.82378
GPR110	3.39348	6.98252	7.77359	1.06561e-07	2.429e-06	7.82035
CD83	2.04849	7.69848	7.77223	1.06863e-07	2.43376e-06	7.81752
B3GALT5	2.54981	4.05494	7.77049	1.0725e-07	2.44044e-06	7.81389
MND1	1.78103	6.81657	7.76846	1.07705e-07	2.44863e-06	7.80966
DNASE1L3	2.60912	9.09694	7.76538	1.08397e-07	2.46221e-06	7.80325
EMILIN2	1.51085	8.44226	7.76476	1.08536e-07	2.46323e-06	7.80196
ITGAL	1.84678	6.21188	7.76428	1.08644e-07	2.46351e-06	7.80097
SYBU	-1.58861	7.12198	-7.75985	1.09651e-07	2.48418e-06	7.79173
BCL2L2	-0.874194	10.6046	-7.75799	1.10077e-07	2.49017e-06	7.78785
FAM53C	-0.670102	7.7956	-7.75785	1.10107e-07	2.49017e-06	7.78758
HS2ST1	-0.701559	7.35449	-7.75473	1.10825e-07	2.50421e-06	7.78108
DKFZP761C1711	-2.00352	4.56716	-7.74956	1.12024e-07	2.52912e-06	7.7703
ZNF503-AS2	-1.56043	7.38736	-7.74671	1.12691e-07	2.54196e-06	7.76436
AFM	-2.85208	4.14867	-7.74546	1.12985e-07	2.54638e-06	7.76175
CHRM2	-2.21746	5.64722	-7.74483	1.13134e-07	2.54753e-06	7.76043
SIGLEC16	0.928122	10.4119	7.74348	1.13453e-07	2.55249e-06	7.75761
CAPZB	0.699276	8.71584	7.7421	1.13778e-07	2.55609e-06	7.75475
SSC5D	-6.62161	11.7167	-7.74197	1.1381e-07	2.55609e-06	7.75447
C5	-2.00072	7.88691	-7.74115	1.14005e-07	2.5565e-06	7.75275
C1orf194	-1.31189	4.63922	-7.74106	1.14025e-07	2.5565e-06	7.75258
BCL11B	1.99476	5.99746	7.7397	1.14349e-07	2.56156e-06	7.74973
PLXNC1	2.22229	4.56374	7.73896	1.14526e-07	2.56286e-06	7.74819
LDHA	2.0801	11.3373	7.73863	1.14604e-07	2.56286e-06	7.7475
HLA-G	1.44941	15.7991	7.73482	1.15517e-07	2.58042e-06	7.73956
LOC100505853	-3.95622	4.38082	-7.73452	1.15589e-07	2.58042e-06	7.73894
SMARCD3	-1.97942	10.0269	-7.73233	1.16119e-07	2.59003e-06	7.73436
TMEM9	-0.91562	8.66053	-7.7304	1.16586e-07	2.59804e-06	7.73034
MLF1	-1.51017	5.81844	-7.73002	1.16678e-07	2.59804e-06	7.72955
NR2F2	-1.81616	11.9633	-7.72308	1.18379e-07	2.63365e-06	7.71506
C4B	2.54765	8.21918	7.72222	1.18593e-07	2.63616e-06	7.71325
IFI35	1.12171	9.10406	7.72125	1.18834e-07	2.63925e-06	7.71122
PTCSC2	-4.65726	5.77696	-7.72068	1.18973e-07	2.64008e-06	7.71005
SFXN5	-1.36705	8.35363	-7.71953	1.19259e-07	2.64416e-06	7.70765
HIST1H2BL	1.3423	11.0427	7.71909	1.1937e-07	2.64436e-06	7.70672
FUNDC2P2	-0.715991	9.40855	-7.7174	1.1979e-07	2.65142e-06	7.70319
HMGB3	1.20194	7.6519	7.71619	1.20095e-07	2.65589e-06	7.70065
HIST1H1D	1.89249	9.87554	7.71467	1.20476e-07	2.66207e-06	7.69748
FAM219A	-2.30774	9.28594	-7.71274	1.20961e-07	2.6705e-06	7.69346
CTF1	-1.7138	6.42555	-7.70868	1.2199e-07	2.69093e-06	7.68498
TMEM8B	-0.73622	7.82872	-7.70753	1.22284e-07	2.69514e-06	7.68256
PDZK1IP1	1.52371	10.4846	7.70529	1.22857e-07	2.70546e-06	7.67789
ABI3	1.20117	7.22228	7.70228	1.23633e-07	2.717e-06	7.67159
DNM3	1.6156	7.06417	7.70216	1.23664e-07	2.717e-06	7.67133
ZRANB2-AS1	-1.91223	4.5124	-7.70204	1.23695e-07	2.717e-06	7.67108
USP53	-1.19807	9.09938	-7.70089	1.23992e-07	2.72121e-06	7.66868
EYS	-2.99601	6.29052	-7.69867	1.24569e-07	2.73157e-06	7.66403
SLC8A2	-2.33261	4.08573	-7.69657	1.25115e-07	2.74124e-06	7.65965
C11orf42	-1.47743	6.32461	-7.69487	1.25561e-07	2.7487e-06	7.65609
OR10G9	-2.08676	3.39071	-7.69039	1.26742e-07	2.77036e-06	7.64672
FFAR2	2.09922	4.36555	7.6903	1.26764e-07	2.77036e-06	7.64654
NCKAP5L	-0.671965	8.64156	-7.68831	1.27294e-07	2.77958e-06	7.64237
OSBPL3	1.26105	8.71316	7.68533	1.28088e-07	2.79359e-06	7.63614
SAA1	4.13757	5.34472	7.6851	1.2815e-07	2.79359e-06	7.63565
SNTB1	-1.83992	7.56437	-7.68345	1.28595e-07	2.80093e-06	7.63219
SOX2-OT	-1.01205	2.88527	-7.68203	1.28975e-07	2.80686e-06	7.62923
GMIP	1.28937	8.70288	7.6802	1.2947e-07	2.81359e-06	7.62539
KLF9	-1.05062	10.468	-7.68009	1.29501e-07	2.81359e-06	7.62515
ARPC5	0.802642	11.9702	7.67935	1.297e-07	2.81556e-06	7.62362
PCDH1	0.832499	10.7605	7.67765	1.30163e-07	2.82324e-06	7.62005
LOC100506235	-2.75291	6.61436	-7.67533	1.30797e-07	2.83462e-06	7.61519
CNIH3	-3.123	4.98413	-7.67456	1.31007e-07	2.83681e-06	7.61358
UPP1	3.07333	6.08302	7.66895	1.32553e-07	2.8679e-06	7.60183
SLC7A5	-1.72847	7.33116	-7.66702	1.33092e-07	2.87629e-06	7.59777
ZC3H6	-0.988392	7.08339	-7.66676	1.33163e-07	2.87629e-06	7.59724
HBM	-1.98434	4.89868	-7.66441	1.33821e-07	2.88811e-06	7.5923
CASP4	0.8496	12.4699	7.66146	1.34649e-07	2.90117e-06	7.58612
CCDC159	-0.884588	7.47438	-7.66077	1.34843e-07	2.90292e-06	7.58468
LOC100129461	-1.75966	4.58054	-7.6601	1.35034e-07	2.90462e-06	7.58327
IL19	3.25431	3.95671	7.65924	1.35276e-07	2.90744e-06	7.58147
MEF2C	1.74687	7.94188	7.65802	1.35621e-07	2.91244e-06	7.57892
SERPINA3	4.39888	7.99708	7.65685	1.35955e-07	2.9172e-06	7.57646
SYK	0.894441	9.9315	7.65294	1.37074e-07	2.93541e-06	7.56825
LOC100192426	-3.34041	4.64082	-7.65286	1.37098e-07	2.93541e-06	7.56808
SOD2	1.19377	10.8611	7.6527	1.37143e-07	2.93541e-06	7.56775
LOXL2	1.55063	8.23831	7.65001	1.37919e-07	2.94957e-06	7.5621
RNF130	-0.865757	10.4429	-7.6469	1.38819e-07	2.96539e-06	7.55559
C8orf33	-1.65583	6.56645	-7.64667	1.38887e-07	2.96539e-06	7.5551
EGFEM1P	-3.31999	5.34799	-7.64295	1.39974e-07	2.98615e-06	7.54729
C15orf65	-1.22335	7.71632	-7.6406	1.40666e-07	2.99844e-06	7.54236
TRIM15	5.13808	5.77982	7.63875	1.41212e-07	3.00762e-06	7.53847
MBOAT4	-2.33431	4.92347	-7.62714	1.44693e-07	3.07923e-06	7.51409
TTLL7	-1.42974	5.35825	-7.62578	1.45107e-07	3.08551e-06	7.51123
VAT1L	2.11401	3.62707	7.62498	1.45351e-07	3.08818e-06	7.50954
NT5C3A	0.994442	10.4205	7.62284	1.46006e-07	3.09954e-06	7.50505
LOC102723354	-1.31878	8.77091	-7.62201	1.46259e-07	3.09974e-06	7.50331
LOC102724496	-2.0253	3.59049	-7.62169	1.46357e-07	3.09974e-06	7.50264
LOC101928266	-2.05243	3.2347	-7.62164	1.46373e-07	3.09974e-06	7.50253
SMIM11	-2.32671	10.0377	-7.61908	1.47162e-07	3.11392e-06	7.49715
STXBP1	-1.19196	5.15247	-7.61662	1.47924e-07	3.12748e-06	7.49198
LL22NC03-63E9.3	-3.55103	5.78788	-7.61361	1.48861e-07	3.14474e-06	7.48565
APLN	-2.07199	5.31157	-7.60756	1.50767e-07	3.18241e-06	7.47291
IL18	1.51949	7.38136	7.60703	1.50934e-07	3.18336e-06	7.4718
RAB42	2.33683	5.20314	7.60616	1.51211e-07	3.1864e-06	7.46997
ANKRD36BP2	1.50853	7.53973	7.6058	1.51324e-07	3.1864e-06	7.46922
STX17-AS1	-1.42997	7.793	-7.60312	1.52179e-07	3.2018e-06	7.46358
CFP	1.96478	6.85069	7.60234	1.52429e-07	3.20394e-06	7.46194
SBSPON	-2.80849	8.72808	-7.60203	1.52527e-07	3.20394e-06	7.46129
GGA2	-1.19175	9.20756	-7.59992	1.53206e-07	3.21559e-06	7.45684
SLC4A2	-1.87297	7.88788	-7.59805	1.53812e-07	3.22569e-06	7.45289
C5orf38	-2.47051	4.51968	-7.5962	1.5441e-07	3.23563e-06	7.44901
PDE4D	-0.813611	7.64399	-7.59517	1.54743e-07	3.24e-06	7.44685
C1QTNF1	1.82445	3.74222	7.59419	1.55065e-07	3.24405e-06	7.44477
FBXW8	-0.775743	5.74048	-7.59381	1.55187e-07	3.24405e-06	7.44398
DNAJC19	-0.616425	9.70883	-7.59056	1.56252e-07	3.2637e-06	7.43713
NME9	-4.72489	6.06778	-7.58823	1.5702e-07	3.2771e-06	7.43222
GREB1	-1.2158	3.27318	-7.586	1.57758e-07	3.28986e-06	7.42752
PAPL	-1.31141	8.12421	-7.58318	1.58698e-07	3.30414e-06	7.42158
CXCL10	2.98856	5.36077	7.58091	1.59456e-07	3.31708e-06	7.4168
CLDN10	-1.76896	3.00409	-7.58028	1.59669e-07	3.31708e-06	7.41547
TRIM46	-0.808601	4.30122	-7.58018	1.59702e-07	3.31708e-06	7.41526
LOC102724646	-4.69709	9.39265	-7.57798	1.60444e-07	3.32983e-06	7.41062
BARD1	0.845694	7.06325	7.57758	1.60577e-07	3.32993e-06	7.40979
CABP5	-0.762158	7.0799	-7.56814	1.63802e-07	3.39408e-06	7.38988
TNNT3	-2.73971	4.57452	-7.56546	1.64732e-07	3.41063e-06	7.38421
MT1A	-2.40202	15.1526	-7.56477	1.6497e-07	3.41285e-06	7.38276
ZNF717	-0.900517	5.71822	-7.5633	1.6548e-07	3.42067e-06	7.37967
UPRT	-0.932537	8.65935	-7.56235	1.65815e-07	3.42486e-06	7.37765
LOC389033	-0.953504	10.0206	-7.5605	1.66462e-07	3.43549e-06	7.37375
SYPL2	-2.21637	5.93756	-7.56006	1.66615e-07	3.43591e-06	7.37283
ANXA2P1	1.60343	10.586	7.55917	1.66929e-07	3.43967e-06	7.37094
LINC00642	-1.41401	2.94611	-7.55801	1.67337e-07	3.44534e-06	7.3685
CDC42EP2	1.42015	7.54599	7.5555	1.68224e-07	3.46085e-06	7.3632
ARSD	-1.52144	10.1569	-7.55288	1.69156e-07	3.47727e-06	7.35767
SLC22A10	-2.743	5.24902	-7.55026	1.70095e-07	3.49381e-06	7.35213
MNS1	1.73976	5.93357	7.54782	1.70972e-07	3.50889e-06	7.34697
IL7	1.96725	6.30693	7.54742	1.71115e-07	3.50889e-06	7.34614
CCDC149	-1.35183	7.83011	-7.54709	1.71235e-07	3.50889e-06	7.34544
RGS18	2.34095	5.93939	7.54555	1.71794e-07	3.51409e-06	7.34217
PTPLA	-2.47481	6.89723	-7.54526	1.71899e-07	3.51409e-06	7.34156
FLJ32255	0.927265	6.2118	7.54489	1.72032e-07	3.51409e-06	7.34079
ABTB2	2.2916	6.87184	7.54472	1.72093e-07	3.51409e-06	7.34043
LINC00317	-3.01194	7.48091	-7.54452	1.72165e-07	3.51409e-06	7.34001
LOC283856	-3.65261	7.36556	-7.54389	1.72396e-07	3.51604e-06	7.33867
FGD3	1.77215	7.13366	7.53932	1.74067e-07	3.54455e-06	7.32901
DPM2	-0.741066	8.14184	-7.53743	1.74762e-07	3.55591e-06	7.32502
GAPDH	0.983684	13.6328	7.53672	1.75022e-07	3.55841e-06	7.32353
MYCL	-1.85528	7.59321	-7.53507	1.75633e-07	3.56805e-06	7.32004
PPP2R2A	0.684215	8.8985	7.53433	1.75908e-07	3.57084e-06	7.31847
ZNF652	-0.688152	8.64237	-7.53382	1.76098e-07	3.57084e-06	7.31739
P2RY8	1.75548	7.08524	7.53359	1.76183e-07	3.57084e-06	7.31691
NR2F2-AS1	-1.46036	4.65343	-7.53273	1.76502e-07	3.57452e-06	7.3151
FAM71E2	-1.48556	5.55086	-7.5323	1.76664e-07	3.57501e-06	7.31418
FAM180A	-1.8569	5.52429	-7.5288	1.77975e-07	3.59727e-06	7.30677
TMBIM6	-0.642419	14.8855	-7.52862	1.78041e-07	3.59727e-06	7.3064
CXCL5	3.90951	9.70613	7.5234	1.80015e-07	3.63431e-06	7.29536
OR4D10	-3.03088	5.5134	-7.518	1.8208e-07	3.67314e-06	7.28394
DHRS12	-0.764329	8.14024	-7.5151	1.83201e-07	3.69102e-06	7.27779
LOC100499489	-0.750477	7.87556	-7.51312	1.83971e-07	3.70266e-06	7.27359
SLC14A2	-3.9627	7.22428	-7.51112	1.8475e-07	3.7129e-06	7.26936
PCED1B-AS1	1.21773	6.9671	7.51108	1.84765e-07	3.7129e-06	7.26928
RASSF10	-1.38461	4.53762	-7.51021	1.85105e-07	3.71416e-06	7.26744
ZNF425	-1.10732	6.5562	-7.51018	1.85114e-07	3.71416e-06	7.26739
XLOC_l2_009135	-1.33783	3.63106	-7.50905	1.85557e-07	3.72017e-06	7.26499
PLK2	1.13246	9.11308	7.50678	1.8645e-07	3.73468e-06	7.26019
HPX-2	-2.93135	5.88322	-7.50648	1.86569e-07	3.73468e-06	7.25955
C2orf82	2.42585	6.79209	7.50569	1.86883e-07	3.7381e-06	7.25786
CALM2	1.22681	12.9936	7.5051	1.87116e-07	3.73988e-06	7.25661
PARP14	1.36938	9.39931	7.50341	1.87785e-07	3.75036e-06	7.25304
AHCTF1	-1.92228	7.71235	-7.50078	1.88832e-07	3.75802e-06	7.24747
NMT2	0.724898	6.25656	7.50059	1.88907e-07	3.75802e-06	7.24708
ULK2	-0.859759	6.42826	-7.50054	1.88928e-07	3.75802e-06	7.24696
CAMSAP1	-1.37411	5.59201	-7.50051	1.88939e-07	3.75802e-06	7.24691
JAK2	1.57409	7.80321	7.50043	1.88973e-07	3.75802e-06	7.24672
MSX2	1.41229	2.83246	7.50027	1.89037e-07	3.75802e-06	7.24639
CD3E	-2.32186	7.1348	-7.49932	1.89418e-07	3.76271e-06	7.24437
GBP5	2.0811	7.60893	7.49671	1.90464e-07	3.78059e-06	7.23885
TMEM248	-0.664772	11.6765	-7.49262	1.92122e-07	3.8106e-06	7.23017
CKM	-6.11948	8.73449	-7.49133	1.92648e-07	3.81629e-06	7.22744
DUOX1	-2.86933	8.92145	-7.49094	1.92808e-07	3.81629e-06	7.2266
CTRC	-1.1643	3.99873	-7.49083	1.9285e-07	3.81629e-06	7.22639
STOX2	-1.34178	8.46498	-7.48733	1.94285e-07	3.84176e-06	7.21896
MT1X	-2.95432	11.851	-7.48543	1.95069e-07	3.85432e-06	7.21493
HNF1A-AS1	-1.20086	8.21373	-7.48433	1.95525e-07	3.86039e-06	7.21259
S100A10	2.3598	12.801	7.48326	1.95965e-07	3.86614e-06	7.21034
DPP9	0.830247	8.03425	7.47863	1.97898e-07	3.90132e-06	7.20051
AIF1L	-1.06406	6.90018	-7.47783	1.98234e-07	3.90496e-06	7.19881
PIPOX	-2.12274	7.13707	-7.47247	2.00498e-07	3.9446e-06	7.18744
PLEKHS1	4.04259	4.76803	7.47235	2.00549e-07	3.9446e-06	7.18718
RTFDC1	-0.587579	10.9584	-7.47005	2.01531e-07	3.9609e-06	7.18229
LAPTM5	1.80306	8.39069	7.46651	2.03049e-07	3.98772e-06	7.17477
DACT2	-2.12124	3.87174	-7.46322	2.0447e-07	4.0126e-06	7.16779
PDZRN3-AS1	-1.94888	4.11308	-7.46233	2.04854e-07	4.01709e-06	7.16591
FAM135A	1.00271	7.20676	7.46166	2.05147e-07	4.01981e-06	7.16448
SLC41A1	-1.98398	9.25457	-7.46098	2.05443e-07	4.02257e-06	7.16303
ITGAM	1.3805	6.2252	7.45871	2.06435e-07	4.0381e-06	7.15821
ADRB3	-1.75626	4.66983	-7.45845	2.06548e-07	4.0381e-06	7.15766
HIST1H2BH	1.51192	10.5955	7.45796	2.06764e-07	4.03928e-06	7.15662
DPP7	-1.12707	9.78201	-7.45488	2.08117e-07	4.06267e-06	7.15008
HIST1H2BI	1.31297	9.64798	7.45293	2.08983e-07	4.0765e-06	7.14592
PRSS3	3.48219	9.8858	7.44974	2.10402e-07	4.1011e-06	7.13915
CMPK2	1.88598	8.25162	7.44591	2.12118e-07	4.13144e-06	7.13101
LOC400590	-0.699449	11.3954	-7.44274	2.13549e-07	4.1562e-06	7.12428
HLA-DPB2	2.66997	8.17856	7.44041	2.1461e-07	4.17373e-06	7.11931
CYB5R1	-1.74026	11.7318	-7.43902	2.15242e-07	4.18289e-06	7.11637
LOC101927752	-1.09763	7.61386	-7.43763	2.15879e-07	4.19212e-06	7.11341
OR52K2	-4.07434	6.90404	-7.436	2.16628e-07	4.20352e-06	7.10994
XLOC_l2_010330	-1.93671	6.36936	-7.43319	2.17928e-07	4.22559e-06	7.10395
MURC	-1.96814	3.41682	-7.42595	2.21307e-07	4.2847e-06	7.08854
TLCD2	2.02985	5.06948	7.42285	2.22767e-07	4.30977e-06	7.08195
SFN	2.06188	12.5602	7.42216	2.23096e-07	4.31082e-06	7.08047
C14orf180	-4.43646	6.23292	-7.42204	2.23154e-07	4.31082e-06	7.08021
LOC101929709	-2.33355	6.94169	-7.41866	2.24762e-07	4.33867e-06	7.07302
ALDH7A1	-0.751556	8.55374	-7.41771	2.25215e-07	4.34417e-06	7.071
KREMEN1	-1.0646	7.4318	-7.41623	2.25924e-07	4.35155e-06	7.06786
SMYD2	-1.28662	10.3147	-7.41619	2.25944e-07	4.35155e-06	7.06777
STARD5	1.72114	6.89479	7.41587	2.261e-07	4.35155e-06	7.06708
ZNF215	2.50735	5.57821	7.41519	2.26424e-07	4.35455e-06	7.06564
GNGT2	1.88082	4.62215	7.41139	2.28265e-07	4.3867e-06	7.05753
CTIF	-1.93715	8.26563	-7.40786	2.29985e-07	4.4165e-06	7.05001
C2orf50	-2.43194	7.00218	-7.407	2.30408e-07	4.42134e-06	7.04817
ULK1	-0.872026	8.21388	-7.40649	2.30658e-07	4.42287e-06	7.04709
LY6G6D	-1.40069	8.13249	-7.40279	2.32482e-07	4.45456e-06	7.0392
BEX1	-2.48667	8.50287	-7.40129	2.33222e-07	4.46544e-06	7.03601
LINC00086	-0.87667	5.94355	-7.39566	2.36033e-07	4.51594e-06	7.02401
SLC25A5-AS1	-1.37746	4.6773	-7.39523	2.36252e-07	4.51681e-06	7.02308
CD300LB	-1.50693	5.11637	-7.39455	2.36594e-07	4.52e-06	7.02164
FAM49B	0.813179	9.72185	7.38953	2.39136e-07	4.56432e-06	7.01093
LOC100506100	0.771719	6.27308	7.38928	2.39265e-07	4.56432e-06	7.01039
PGA4	-3.4158	8.31978	-7.38852	2.3965e-07	4.5666e-06	7.00878
MAN2A2	-0.986902	6.65876	-7.38836	2.39736e-07	4.5666e-06	7.00842
SNORA2B	-1.9349	9.45368	-7.38731	2.4027e-07	4.57125e-06	7.00619
DPEP2	1.78495	4.82986	7.38687	2.40498e-07	4.57125e-06	7.00524
CSGALNACT2	1.12577	5.46304	7.38655	2.40661e-07	4.57125e-06	7.00456
CD55	2.64109	8.63562	7.38641	2.40731e-07	4.57125e-06	7.00427
TACC3	2.32368	6.55756	7.38257	2.4271e-07	4.60298e-06	6.99607
ZFP36	1.49195	11.2009	7.38118	2.43428e-07	4.61324e-06	6.99311
LOC101927413	2.20966	4.34145	7.38073	2.43667e-07	4.61439e-06	6.99213
SYN2	-2.17671	5.61853	-7.37742	2.45392e-07	4.64368e-06	6.98506
AHCYL1	-0.982287	11.8766	-7.37646	2.45894e-07	4.64651e-06	6.98302
RASAL3	1.64886	9.57237	7.37645	2.459e-07	4.64651e-06	6.98299
DCAF8L2	-2.21869	3.30906	-7.37459	2.46875e-07	4.66155e-06	6.97903
LOC645553	-1.23264	12.1457	-7.37402	2.47174e-07	4.6638e-06	6.97782
MT1HL1	-2.70366	14.2697	-7.36974	2.49441e-07	4.70315e-06	6.96867
PLIN5	-3.756	7.79945	-7.36921	2.49723e-07	4.70506e-06	6.96754
MCF2L-AS1	-1.26088	7.92319	-7.36291	2.53103e-07	4.76215e-06	6.95407
CCL26	2.95997	3.98425	7.36288	2.5312e-07	4.76215e-06	6.95401
B4GALT4	1.16676	8.67447	7.36251	2.53322e-07	4.76249e-06	6.95321
MARK3	-0.788917	11.2898	-7.35811	2.5571e-07	4.80391e-06	6.94381
AIM1	2.27235	7.913	7.35459	2.57641e-07	4.83667e-06	6.93628
ADAM19	1.38008	7.70267	7.35163	2.59269e-07	4.86073e-06	6.92996
NPTX2	-2.02494	3.57994	-7.35159	2.59296e-07	4.86073e-06	6.92986
HOXC-AS2	2.51807	5.36748	7.3508	2.59732e-07	4.86107e-06	6.92818
USP18	1.3178	7.49495	7.35034	2.5999e-07	4.86107e-06	6.92719
SKAP1	1.28862	8.45987	7.35013	2.60103e-07	4.86107e-06	6.92675
GCSAM	1.54241	3.59605	7.35005	2.60146e-07	4.86107e-06	6.92658
RUVBL1-AS1	-0.953401	7.55759	-7.34987	2.60251e-07	4.86107e-06	6.92618
MYCNOS	-1.11625	6.82427	-7.34762	2.61502e-07	4.88093e-06	6.92138
APOBEC3G	1.60662	7.25259	7.34657	2.62091e-07	4.8873e-06	6.91912
USP30-AS1	1.81926	8.90905	7.34634	2.62219e-07	4.8873e-06	6.91863
ANKRD30BP2	2.38385	3.72232	7.34446	2.63274e-07	4.90344e-06	6.91461
AGT	2.60666	8.60014	7.3383	2.66763e-07	4.96486e-06	6.90142
GABARAPL1	-1.69266	10.5284	-7.33413	2.69148e-07	5.00565e-06	6.89251
PI3	5.44195	8.11282	7.33209	2.70324e-07	5.02392e-06	6.88814
NT5M	-1.1828	7.58388	-7.3287	2.72294e-07	5.05523e-06	6.88087
DMD	-1.76284	6.96809	-7.32852	2.72398e-07	5.05523e-06	6.88049
ESR2	1.89901	3.13751	7.32617	2.73771e-07	5.07709e-06	6.87545
KRTAP2-1	-4.34933	8.66884	-7.32523	2.74324e-07	5.08371e-06	6.87343
OR2A25	-4.60807	5.58575	-7.32281	2.75742e-07	5.10635e-06	6.86826
VTCN1	2.79929	3.74811	7.32203	2.76207e-07	5.10957e-06	6.86658
DUSP6	1.16751	9.88976	7.32056	2.77075e-07	5.12008e-06	6.86343
HCG8	-1.20841	7.02342	-7.31765	2.78805e-07	5.14837e-06	6.8572
DHRS9	3.24625	7.0807	7.31719	2.79083e-07	5.14984e-06	6.8562
PFKP	1.93566	10.2161	7.31321	2.81467e-07	5.19015e-06	6.84768
DHTKD1	-0.842682	8.84285	-7.31085	2.82896e-07	5.2128e-06	6.84261
NFKBIE	1.10534	9.66112	7.31023	2.83271e-07	5.216e-06	6.84128
PACRG	-2.80631	7.68088	-7.30956	2.83678e-07	5.2198e-06	6.83984
XLOC_l2_013302	-3.07598	3.60874	-7.30238	2.88073e-07	5.29691e-06	6.82444
DLX2-AS1	-4.18597	5.56412	-7.30135	2.8871e-07	5.30486e-06	6.82223
SP5	-1.67219	9.42815	-7.30017	2.89442e-07	5.31456e-06	6.81969
PTCHD1-AS	-2.71545	5.7042	-7.29965	2.89763e-07	5.31646e-06	6.81858
TAS2R31	-1.78934	7.10033	-7.29934	2.89955e-07	5.31646e-06	6.81792
TXNDC17	-0.80659	8.06938	-7.2985	2.90479e-07	5.3223e-06	6.81611
ID3	0.997791	9.76619	7.29802	2.90778e-07	5.32403e-06	6.81508
CALML4	3.11102	8.94011	7.29642	2.91772e-07	5.33339e-06	6.81166
MORN5	-1.93651	3.23864	-7.29628	2.91862e-07	5.33339e-06	6.81135
PFKFB3	0.965019	6.29774	7.29557	2.92304e-07	5.33339e-06	6.80984
LOC100506368	-0.860587	6.93793	-7.29534	2.9245e-07	5.33339e-06	6.80934
LOC100505912	-1.59423	7.00656	-7.29524	2.92515e-07	5.33339e-06	6.80911
LOC100506476	-1.00158	4.92808	-7.29445	2.93011e-07	5.33855e-06	6.80742
BICD1	1.56418	2.98953	7.29322	2.93783e-07	5.34887e-06	6.80478
SNORA80A	-4.79498	11.2064	-7.2922	2.94423e-07	5.35219e-06	6.8026
CD52	1.95737	11.2706	7.2918	2.94676e-07	5.35219e-06	6.80174
IGFALS	-3.53191	9.63569	-7.29165	2.94771e-07	5.35219e-06	6.80142
PSMB11	-2.75773	3.78238	-7.29146	2.94892e-07	5.35219e-06	6.801
ZCCHC9	0.590012	8.78783	7.2913	2.94996e-07	5.35219e-06	6.80065
CHADL	-1.2181	8.58105	-7.29054	2.95476e-07	5.35342e-06	6.79902
LINC01314	-1.66436	3.26979	-7.28951	2.9613e-07	5.36153e-06	6.79681
FHL3	-1.71178	5.63011	-7.28689	2.97795e-07	5.3879e-06	6.79119
LINC00857	1.67756	5.27846	7.28634	2.98149e-07	5.39055e-06	6.79
FAM150B	-2.58918	7.27616	-7.28443	2.9937e-07	5.40887e-06	6.78591
EFCAB6	-1.55807	3.76921	-7.28205	3.00901e-07	5.43274e-06	6.7808
USP6NL	0.717523	6.61509	7.28087	3.01663e-07	5.44019e-06	6.77826
EBI3	2.12063	5.63406	7.28077	3.01732e-07	5.44019e-06	6.77804
UMODL1	-4.57731	7.64686	-7.27952	3.02542e-07	5.451e-06	6.77535
MS4A4A	1.36036	8.32489	7.27568	3.05042e-07	5.49224e-06	6.76711
PCYOX1	-1.03887	9.50753	-7.27444	3.05857e-07	5.5031e-06	6.76443
GOLM1	1.69176	10.674	7.27026	3.08612e-07	5.54497e-06	6.75545
MAPK8IP1	-1.10414	5.70492	-7.26952	3.09101e-07	5.54879e-06	6.75387
CHRND	-1.96373	3.79854	-7.26929	3.09252e-07	5.54879e-06	6.75338
CDC42SE1	-1.01866	10.2341	-7.26886	3.0954e-07	5.55014e-06	6.75244
FLJ46906	-0.865751	4.57274	-7.26839	3.09855e-07	5.55194e-06	6.75143
KIAA0101	2.31873	9.69001	7.26643	3.11157e-07	5.57143e-06	6.74723
MGC16025	3.43529	7.77848	7.26561	3.11707e-07	5.57742e-06	6.74546
HPN	-3.07158	8.11228	-7.26525	3.11948e-07	5.5779e-06	6.74468
LOC102724572	-4.11018	5.89043	-7.26182	3.14255e-07	5.61529e-06	6.7373
ZMAT5	-0.653696	7.4404	-7.26056	3.15106e-07	5.62275e-06	6.73459
NDUFB11	-0.619205	13.1555	-7.26005	3.15454e-07	5.62509e-06	6.73349
MYO6	0.873284	9.23524	7.25963	3.15736e-07	5.62626e-06	6.73259
TMEM99	-1.37522	5.58021	-7.25729	3.17325e-07	5.65069e-06	6.72756
CXCL16	0.871743	8.8001	7.25677	3.17679e-07	5.65311e-06	6.72645
CENPJ	1.19744	8.25436	7.25403	3.19555e-07	5.6826e-06	6.72055
CD58	1.3851	7.39406	7.25325	3.20094e-07	5.6883e-06	6.71886
TMEM141	-0.62241	12.9671	-7.24997	3.2236e-07	5.72464e-06	6.71179
CFAP70	-1.21992	6.72285	-7.24865	3.2327e-07	5.73689e-06	6.70897
TBC1D4	-1.21484	7.79778	-7.24714	3.24325e-07	5.75167e-06	6.70571
ST7	-0.812834	6.90751	-7.24425	3.26343e-07	5.78352e-06	6.69949
TOP1	0.664051	7.96615	7.24325	3.27046e-07	5.79006e-06	6.69733
RORC	-1.40935	10.4767	-7.24309	3.27159e-07	5.79006e-06	6.69699
LINC00319	-2.05921	4.00719	-7.2423	3.27714e-07	5.79593e-06	6.69529
XLOC_l2_015508	-1.5143	7.42997	-7.24197	3.27946e-07	5.79609e-06	6.69458
PRSS22	1.46921	7.39314	7.23773	3.30955e-07	5.84529e-06	6.68543
LINC01038	-2.34881	3.67314	-7.23526	3.32716e-07	5.8724e-06	6.68012
BEX2	-1.34315	9.92881	-7.23465	3.33155e-07	5.87616e-06	6.6788
TLR7	2.08774	6.0222	7.23421	3.33468e-07	5.87769e-06	6.67786
PWARSN	-1.31571	7.35441	-7.23153	3.35397e-07	5.90767e-06	6.67208
RBMS2	-1.05182	7.42865	-7.23079	3.35928e-07	5.91302e-06	6.67049
POLD3	1.20721	9.51605	7.22984	3.36617e-07	5.92114e-06	6.66844
LURAP1	-1.47634	4.90083	-7.22934	3.36976e-07	5.92343e-06	6.66737
STK17B	1.03696	8.59422	7.22775	3.38135e-07	5.93978e-06	6.66393
PHPT1	-0.712735	11.9248	-7.22707	3.3863e-07	5.94446e-06	6.66247
TYMSOS	2.08265	5.50838	7.22594	3.39452e-07	5.95485e-06	6.66004
CALM3	0.801311	10.1067	7.22516	3.40023e-07	5.96085e-06	6.65835
TRIM29	3.34634	3.94264	7.22477	3.40308e-07	5.96182e-06	6.65752
LINC00341	0.85253	7.98228	7.22423	3.40704e-07	5.96474e-06	6.65635
SOX2	-1.60945	9.51312	-7.22374	3.41067e-07	5.9662e-06	6.65528
PAQR5	-2.53439	8.6037	-7.22349	3.41248e-07	5.9662e-06	6.65475
LOC101929947	1.40784	6.51175	7.22262	3.41889e-07	5.9734e-06	6.65287
SERPIND1	-2.10461	3.33048	-7.22038	3.43544e-07	5.99828e-06	6.64803
CRYAA	-1.0052	5.23	-7.21902	3.44548e-07	6.01176e-06	6.64511
TRAM1L1	-1.58101	3.46217	-7.21683	3.46174e-07	6.03469e-06	6.6404
LOC283731	-2.79339	6.22001	-7.21663	3.46327e-07	6.03469e-06	6.63995
RGS19	1.1032	9.40735	7.2152	3.47396e-07	6.04668e-06	6.63687
SGMS1-AS1	-0.952372	6.33219	-7.21508	3.47481e-07	6.04668e-06	6.63662
ADM2	-0.747956	7.29012	-7.21099	3.50561e-07	6.0962e-06	6.62778
TMEM161B-AS1	-1.18301	6.6984	-7.20471	3.55338e-07	6.17512e-06	6.61422
FAM195A	-0.844351	11.6246	-7.20308	3.56582e-07	6.19259e-06	6.61072
TRAF3	1.51258	6.1031	7.2021	3.57338e-07	6.20159e-06	6.6086
NSUN7	-1.32597	6.72094	-7.20135	3.57919e-07	6.20752e-06	6.60697
PLIN4	-1.31159	7.79738	-7.20096	3.58217e-07	6.20853e-06	6.60614
NEU1	-1.2687	10.0741	-7.19861	3.60038e-07	6.23594e-06	6.60106
AK4	-1.40836	10.2628	-7.19563	3.6236e-07	6.27196e-06	6.59462
SCAMP1	-0.819003	7.92013	-7.1941	3.63559e-07	6.28853e-06	6.59131
NMRK1	-1.02656	10.1882	-7.19141	3.65672e-07	6.32086e-06	6.5855
PLEKHO2	1.23394	8.16557	7.19052	3.66375e-07	6.32881e-06	6.58358
HSF1	-1.00666	11.9968	-7.18941	3.67251e-07	6.33972e-06	6.58119
SIT1	1.84158	4.81704	7.18769	3.68619e-07	6.3591e-06	6.57746
TMEM14A	0.731439	10.211	7.18569	3.70209e-07	6.3823e-06	6.57315
TNFRSF12A	2.48617	8.10524	7.18415	3.71444e-07	6.39934e-06	6.56981
SH3GL2	-3.9435	6.39386	-7.18274	3.72574e-07	6.41455e-06	6.56677
IFNL2	-2.20674	6.84267	-7.18188	3.73267e-07	6.41797e-06	6.56491
HIST1H2BD	1.24841	9.10718	7.18152	3.73561e-07	6.41876e-06	6.56412
TMEM151A	-2.23005	7.3329	-7.18113	3.73869e-07	6.41981e-06	6.5633
MOSPD3	-0.601405	8.06455	-7.17988	3.74884e-07	6.42902e-06	6.56058
LIPG	2.43309	3.50073	7.17986	3.749e-07	6.42902e-06	6.56054
ACSL3	-0.969089	9.64337	-7.17612	3.7794e-07	6.47259e-06	6.55245
BATF	1.56807	9.55995	7.17545	3.78482e-07	6.47761e-06	6.55101
LOC101927326	-0.745918	8.53615	-7.17304	3.80462e-07	6.49971e-06	6.54578
GPR125	-0.908174	9.13363	-7.17275	3.80698e-07	6.49971e-06	6.54516
FAM83H-AS1	-3.13816	6.34343	-7.17275	3.80699e-07	6.49971e-06	6.54516
EPB41L2	1.12537	7.06186	7.17265	3.80775e-07	6.49971e-06	6.54496
CLEC12B	-5.29667	9.52111	-7.16983	3.83102e-07	6.53513e-06	6.53886
VDR	2.36598	10.1298	7.16729	3.85208e-07	6.56267e-06	6.53336
GID4	-0.878143	8.02125	-7.16702	3.8544e-07	6.56267e-06	6.53276
FAM155B	-1.86203	6.56093	-7.16698	3.85474e-07	6.56267e-06	6.53267
TMEM116	-1.13225	9.18019	-7.16648	3.85888e-07	6.56541e-06	6.5316
NAPSB	1.51102	6.40738	7.16098	3.90502e-07	6.63955e-06	6.51969
PLA2G6	-2.1778	8.08274	-7.16008	3.91262e-07	6.64813e-06	6.51774
LOC101929648	-2.92098	4.39968	-7.15809	3.92948e-07	6.67241e-06	6.51344
CLECL1	2.47427	5.44612	7.15587	3.94834e-07	6.70006e-06	6.50864
PIK3CD	1.22124	5.11819	7.15311	3.97199e-07	6.73578e-06	6.50266
CMTR1	-0.708405	7.36847	-7.15231	3.9789e-07	6.7431e-06	6.50091
ARHGAP33	-1.13659	11.3843	-7.15176	3.98357e-07	6.7466e-06	6.49974
TF	-4.00917	4.86475	-7.15106	3.98967e-07	6.75254e-06	6.49821
FAT3	-0.891193	9.35433	-7.14847	4.01202e-07	6.78594e-06	6.49261
BCKDHB	-0.957898	8.50423	-7.14686	4.02601e-07	6.80516e-06	6.48912
TAC4	-2.23497	4.63398	-7.14587	4.03467e-07	6.81225e-06	6.48697
MAP4K2	-0.905625	5.89302	-7.14562	4.03689e-07	6.81225e-06	6.48642
HIST1H2BO	1.47568	10.4217	7.14548	4.03807e-07	6.81225e-06	6.48613
S100A8	4.415	8.17014	7.14151	4.07293e-07	6.86658e-06	6.47752
PPT2	-1.08588	9.43034	-7.13801	4.10383e-07	6.91419e-06	6.46994
LOC100129115	-0.991984	5.74092	-7.13648	4.11745e-07	6.93265e-06	6.46662
ANTXRL	-1.0001	12.4304	-7.13519	4.12894e-07	6.94749e-06	6.46383
LOC100129917	-0.92249	7.13456	-7.13222	4.15563e-07	6.98786e-06	6.45738
C11orf53	-1.55998	8.1029	-7.13014	4.1744e-07	7.01488e-06	6.45286
ALDH1L1	-2.99407	5.26482	-7.12924	4.18249e-07	7.02393e-06	6.45092
C1R	1.61461	11.7062	7.12888	4.18581e-07	7.0243e-06	6.45013
F2	-1.63545	3.74745	-7.12839	4.19017e-07	7.0243e-06	6.44909
PKNOX2	-1.42139	4.52312	-7.12832	4.19083e-07	7.0243e-06	6.44893
TMEM189	0.911346	9.67113	7.1251	4.22017e-07	7.06892e-06	6.44194
RHOC	1.41862	10.8774	7.12457	4.22497e-07	7.06909e-06	6.4408
SRPR	-0.969954	9.62211	-7.12418	4.22858e-07	7.06909e-06	6.43994
PDCD4	-1.10712	10.223	-7.12396	4.23063e-07	7.06909e-06	6.43946
RNF24	1.09794	6.70491	7.1239	4.23116e-07	7.06909e-06	6.43933
ELF3	1.40375	10.6007	7.12198	4.24875e-07	7.09391e-06	6.43518
FOXP1	-0.743737	11.9595	-7.11837	4.28217e-07	7.14511e-06	6.42733
HIST1H2BM	1.28937	9.75213	7.10971	4.36321e-07	7.27566e-06	6.40855
C2	2.01535	7.70542	7.1067	4.39183e-07	7.31869e-06	6.402
BVES-AS1	-1.9459	3.4029	-7.10597	4.39874e-07	7.3255e-06	6.40042
LINC00663	-1.23508	4.34549	-7.10459	4.41193e-07	7.34275e-06	6.39742
HIF1A	0.840701	8.30756	7.10261	4.43096e-07	7.3697e-06	6.39311
SLC18A3	-1.55696	7.03594	-7.10195	4.43725e-07	7.37544e-06	6.39169
CNIH4	0.726857	10.4326	7.10027	4.45347e-07	7.39766e-06	6.38803
MYB	2.35842	7.96957	7.09929	4.46294e-07	7.40866e-06	6.3859
PRG2	-3.00583	3.59514	-7.09861	4.46953e-07	7.41485e-06	6.38443
A1BG	1.19138	7.75829	7.09804	4.47508e-07	7.41932e-06	6.38318
C1QTNF3	-2.34877	6.34967	-7.09754	4.47994e-07	7.42264e-06	6.3821
UGDH-AS1	-0.784241	7.55125	-7.09592	4.49571e-07	7.44401e-06	6.37858
LOC101927534	-1.62005	4.54421	-7.09385	4.51591e-07	7.47086e-06	6.37409
ASB9P1	-2.43895	5.50346	-7.09341	4.52027e-07	7.47086e-06	6.37312
SNRPD3	0.677958	9.7864	7.0933	4.52136e-07	7.47086e-06	6.37288
LDOC1	-1.42695	9.34525	-7.09309	4.52343e-07	7.47086e-06	6.37242
P2RX5	2.23593	3.69862	7.09212	4.53293e-07	7.4813e-06	6.37032
FRMPD4	-1.13471	2.69461	-7.09186	4.53552e-07	7.4813e-06	6.36974
PNKD	-0.813154	11.408	-7.08649	4.58866e-07	7.56415e-06	6.35807
PCSK9	3.51003	6.80966	7.08537	4.59986e-07	7.57779e-06	6.35563
MT1F	-2.75612	12.8608	-7.08265	4.62707e-07	7.61779e-06	6.34972
BTN3A1	1.50782	7.75072	7.08207	4.63293e-07	7.6226e-06	6.34846
CMTM8	-1.02481	9.66404	-7.08037	4.64999e-07	7.64583e-06	6.34477
ZG16B	2.24416	11.7593	7.07955	4.65833e-07	7.64867e-06	6.34298
MS4A1	3.74531	5.30198	7.07941	4.65975e-07	7.64867e-06	6.34267
LOC101928953	-1.92662	4.32044	-7.07933	4.66055e-07	7.64867e-06	6.3425
ECHDC3	-1.98413	7.02583	-7.07751	4.679e-07	7.67409e-06	6.33854
XRCC4	1.03536	7.95027	7.07695	4.6847e-07	7.67859e-06	6.33732
LOC101928659	-0.972907	7.54227	-7.07562	4.6983e-07	7.69602e-06	6.33442
RGMB	-1.3274	6.07237	-7.07514	4.70317e-07	7.69914e-06	6.33338
TSC22D3	-1.01614	11.3998	-7.07362	4.71876e-07	7.71832e-06	6.33007
LOC100130698	-2.34007	6.44725	-7.07341	4.72083e-07	7.71832e-06	6.32963
CRTC1	-0.971206	8.32844	-7.07203	4.73506e-07	7.73671e-06	6.32661
EPHA2	2.22285	4.61923	7.07154	4.74012e-07	7.74011e-06	6.32554
PTPRN	-2.13931	3.56807	-7.07107	4.74489e-07	7.74093e-06	6.32453
COL2A1	-6.3889	6.43943	-7.07091	4.74659e-07	7.74093e-06	6.32418
FBXO9	-0.863289	11.5972	-7.06965	4.75959e-07	7.7524e-06	6.32143
ST6GAL2	-1.75352	3.14224	-7.06888	4.76757e-07	7.76053e-06	6.31976
TFPT	0.809439	8.99044	7.06802	4.77645e-07	7.77011e-06	6.31789
DDIAS	2.27944	5.43542	7.06524	4.8054e-07	7.80253e-06	6.31184
UBE3B	-0.607419	8.17253	-7.06315	4.82726e-07	7.83313e-06	6.30729
RTP4	1.27522	10.2994	7.0625	4.83417e-07	7.83579e-06	6.30586
SYT17	-1.14377	6.55787	-7.06242	4.83493e-07	7.83579e-06	6.3057
ACKR4	1.69588	9.67613	7.06013	4.85906e-07	7.86628e-06	6.30071
DNM1	-1.11976	13.752	-7.06006	4.85981e-07	7.86628e-06	6.30056
KRT26	-2.33681	4.60033	-7.05916	4.8694e-07	7.87638e-06	6.29858
LOC401052	-0.893106	5.27044	-7.0589	4.87211e-07	7.87638e-06	6.29803
C15orf39	1.10769	8.86733	7.05499	4.91372e-07	7.9387e-06	6.28951
LOC100288798	-0.984454	7.10851	-7.05244	4.94106e-07	7.97637e-06	6.28395
LHFPL5	-2.77877	5.46383	-7.05224	4.94318e-07	7.97637e-06	6.28352
KCTD15	-1.17121	5.30545	-7.04973	4.97028e-07	8.01307e-06	6.27804
USP27X-AS1	-1.23573	5.28509	-7.04939	4.9739e-07	8.01307e-06	6.27731
VAV3	-1.69023	10.1133	-7.04927	4.97518e-07	8.01307e-06	6.27705
NUF2	2.45715	5.65129	7.04823	4.98655e-07	8.0264e-06	6.27477
BMPR1B	-1.45186	2.77193	-7.04741	4.99536e-07	8.0356e-06	6.273
SLFN11	1.68147	8.05632	7.04651	5.00516e-07	8.04622e-06	6.27104
LOC101928743	-3.08737	4.051	-7.04624	5.00816e-07	8.04622e-06	6.27043
LOC100506603	-0.969758	7.37757	-7.04395	5.03321e-07	8.07642e-06	6.26544
ANKRD28	-0.895316	8.65181	-7.04366	5.03629e-07	8.07642e-06	6.26482
PLA2G4C	-1.32655	8.0383	-7.04337	5.03948e-07	8.07654e-06	6.26419
TET2	0.775588	6.95007	7.04138	5.06139e-07	8.10665e-06	6.25984
XLOC_l2_009736	-2.28902	3.41333	-7.03897	5.08806e-07	8.14435e-06	6.25458
OGFOD3	-0.652794	7.35403	-7.03821	5.09648e-07	8.1528e-06	6.25292
CD209	1.4887	5.3949	7.03732	5.10636e-07	8.16357e-06	6.25098
GPRC5A	3.06157	6.94952	7.03587	5.12253e-07	8.18438e-06	6.24781
MT1E	-2.19954	14.5605	-7.03519	5.13009e-07	8.19143e-06	6.24634
LACTB	0.746153	6.7467	7.03118	5.17511e-07	8.25822e-06	6.23758
XLOC_l2_014001	-1.04083	5.66667	-7.02803	5.2107e-07	8.30992e-06	6.23072
TIMD4	2.46261	3.79496	7.02684	5.22424e-07	8.3264e-06	6.22812
RYR2	-2.0666	4.56739	-7.02636	5.2297e-07	8.32999e-06	6.22707
SLC25A12	-1.12299	9.51494	-7.02453	5.2506e-07	8.35815e-06	6.22308
CLHC1	-1.32624	9.06952	-7.01905	5.31365e-07	8.45333e-06	6.21112
CD44	1.31195	10.5667	7.01809	5.32481e-07	8.46374e-06	6.20902
SERPINI1	-2.22702	6.63719	-7.01783	5.3278e-07	8.46374e-06	6.20845
FAM99A	-2.32873	7.78902	-7.01764	5.32998e-07	8.46374e-06	6.20804
LINC01105	-3.08804	6.66337	-7.01713	5.33592e-07	8.468e-06	6.20693
LAMA2	-1.52471	7.79292	-7.01671	5.34079e-07	8.47055e-06	6.20601
TP53I3	1.37248	10.787	7.01617	5.3471e-07	8.47538e-06	6.20483
ARPC1B	1.58269	9.06705	7.01578	5.35163e-07	8.47738e-06	6.20398
CD3D	1.42612	10.1188	7.01393	5.37325e-07	8.50644e-06	6.19994
HMGN4	1.44016	8.03422	7.01158	5.40094e-07	8.54508e-06	6.19479
ARVCF	-0.869469	5.3866	-7.00854	5.43684e-07	8.59664e-06	6.18816
FOXD1	3.2061	4.15044	7.00458	5.48399e-07	8.66591e-06	6.1795
KCNQ1	-1.76913	12.1489	-7.00112	5.5256e-07	8.72635e-06	6.17193
LY86	1.43537	8.19975	6.99998	5.53929e-07	8.74265e-06	6.16945
EZH2	1.2627	8.08693	6.99854	5.55679e-07	8.76494e-06	6.16629
RHEBL1	1.11559	6.76409	6.99742	5.57034e-07	8.78098e-06	6.16385
ZNF395	-0.831239	10.4901	-6.99331	5.62053e-07	8.85473e-06	6.15487
AURKA	1.83625	7.58484	6.99295	5.62492e-07	8.85627e-06	6.15408
LOC100505923	-2.36253	3.74854	-6.99243	5.63131e-07	8.86094e-06	6.15295
VPREB3	2.69047	7.55085	6.99043	5.65598e-07	8.89438e-06	6.14857
KLF11	-1.03634	7.02171	-6.98879	5.6763e-07	8.91882e-06	6.14498
MT1B	-2.50696	14.5449	-6.98862	5.67839e-07	8.91882e-06	6.14461
ASTN2	1.36334	6.61356	6.98794	5.68679e-07	8.92661e-06	6.14313
CFC1	-2.84926	4.17939	-6.98761	5.69094e-07	8.92772e-06	6.1424
LINC00895	-1.4056	2.83211	-6.98653	5.70435e-07	8.93796e-06	6.14004
MICU3	-1.60768	5.71226	-6.98513	5.7218e-07	8.9599e-06	6.13698
MOGAT1	-2.26554	5.16199	-6.98295	5.74915e-07	8.9973e-06	6.1322
LOC646976	1.82281	3.16913	6.98143	5.76826e-07	9.02177e-06	6.12887
CCDC182	-4.15004	7.06294	-6.97979	5.78902e-07	9.03932e-06	6.12528
C1QA	1.896	9.02943	6.97936	5.79437e-07	9.03932e-06	6.12435
XYLT2	-2.36803	13.1545	-6.97932	5.79491e-07	9.03932e-06	6.12426
TNFRSF8	1.78255	7.15866	6.97919	5.79661e-07	9.03932e-06	6.12396
TPST2	1.21649	8.52943	6.97916	5.79689e-07	9.03932e-06	6.12391
ICAM2	1.10701	11.2609	6.97471	5.85362e-07	9.1223e-06	6.11416
DCTN4	-0.72821	10.0734	-6.9733	5.87167e-07	9.14242e-06	6.11107
S100Z	2.47496	4.67241	6.97315	5.87357e-07	9.14242e-06	6.11075
ANKS6	-0.817991	10.4547	-6.97008	5.91311e-07	9.19844e-06	6.10403
PRKACB	-1.72216	9.01025	-6.96954	5.92016e-07	9.2039e-06	6.10283
P2RY10	1.67053	4.20066	6.9689	5.92843e-07	9.21124e-06	6.10144
LINC00982	-2.6767	10.0127	-6.96745	5.94726e-07	9.23315e-06	6.09826
MS4A6A	1.50892	7.32578	6.96726	5.94965e-07	9.23315e-06	6.09786
TCEA2	-1.01952	5.16523	-6.96642	5.96066e-07	9.24472e-06	6.096
RAB3A	-0.95647	5.47874	-6.96451	5.98565e-07	9.27793e-06	6.09181
NEDD9	1.45364	5.61985	6.96402	5.99201e-07	9.28225e-06	6.09075
GAPT	1.90648	3.78033	6.9634	6.00013e-07	9.28928e-06	6.08939
VPS9D1	-1.05135	13.089	-6.96186	6.02042e-07	9.31515e-06	6.08601
HIST1H2BC	1.32741	8.35398	6.9575	6.07808e-07	9.39876e-06	6.07646
CTSS	1.96831	6.33287	6.95636	6.09323e-07	9.41658e-06	6.07397
MXD1	1.85787	10.0897	6.9523	6.14757e-07	9.48887e-06	6.06507
MSX2P1	2.12575	5.49502	6.95215	6.14965e-07	9.48887e-06	6.06473
RNF183	2.40789	6.49845	6.9504	6.17323e-07	9.51227e-06	6.0609
FZD4	-1.49058	10.4226	-6.95038	6.17347e-07	9.51227e-06	6.06086
RFFL	0.917	9.90211	6.94882	6.19457e-07	9.53912e-06	6.05744
LOC100129111	-1.20367	3.70029	-6.94676	6.22263e-07	9.57665e-06	6.05292
GULP1	-1.26744	8.9416	-6.94547	6.2402e-07	9.598e-06	6.05009
TCTN2	-3.82597	5.51168	-6.94401	6.26022e-07	9.61983e-06	6.04688
ESCO2	2.43679	6.13955	6.94353	6.26679e-07	9.61983e-06	6.04583
APTR	-0.747702	8.88619	-6.94337	6.26902e-07	9.61983e-06	6.04547
TAS2R39	-2.88887	3.61807	-6.94335	6.26921e-07	9.61983e-06	6.04544
JADE1	-0.733138	9.12197	-6.94302	6.27371e-07	9.62105e-06	6.04472
KCTD5	1.03648	8.23618	6.94264	6.27896e-07	9.62341e-06	6.04389
XLOC_l2_007931	-2.489	6.03997	-6.94235	6.28303e-07	9.62398e-06	6.04324
TMEM132A	-2.36025	10.6933	-6.94144	6.29558e-07	9.6375e-06	6.04124
PDSS1	1.77026	7.51692	6.93875	6.33277e-07	9.68873e-06	6.03534
ODAM	-2.29884	9.21434	-6.93688	6.35873e-07	9.72272e-06	6.03124
ZNF331	-0.821429	6.60752	-6.93602	6.37071e-07	9.7353e-06	6.02935
HIST2H2BF	-2.05008	7.48645	-6.93571	6.37501e-07	9.73569e-06	6.02868
XLOC_l2_008270	1.66394	5.61025	6.93546	6.37847e-07	9.73569e-06	6.02813
DUS1L	-0.71579	11.4744	-6.93476	6.38835e-07	9.74126e-06	6.02658
LOC729683	1.61075	5.37577	6.93467	6.38962e-07	9.74126e-06	6.02638
LOC101927856	-1.63542	3.89378	-6.93329	6.40893e-07	9.76497e-06	6.02336
SPAG5	2.07994	9.08777	6.93278	6.41611e-07	9.76596e-06	6.02224
BCL2L11	-4.42155	12.2588	-6.93271	6.41711e-07	9.76596e-06	6.02208
SERPINB9	1.90768	6.83015	6.93046	6.44879e-07	9.80844e-06	6.01715
LOC440082	-1.70104	5.841	-6.93004	6.45475e-07	9.81175e-06	6.01622
TMEM163	2.41311	5.24715	6.92748	6.49109e-07	9.86122e-06	6.0106
SELPLG	1.30357	6.23665	6.92716	6.49551e-07	9.86217e-06	6.00992
CSTF2	0.974923	8.26403	6.92683	6.5003e-07	9.86367e-06	6.00918
ASMTL	-0.610548	9.03965	-6.92404	6.5401e-07	9.91247e-06	6.00306
RELB	1.26085	10.8916	6.92264	6.56024e-07	9.93719e-06	5.99998
RAPSN	-2.28922	5.1756	-6.92222	6.56626e-07	9.94052e-06	5.99906
GBP3	2.13286	9.43485	6.92145	6.57742e-07	9.94731e-06	5.99736
OLFM4	10.1176	8.75751	6.92138	6.57841e-07	9.94731e-06	5.99721
FJX1	1.0614	5.28308	6.91885	6.61497e-07	9.99676e-06	5.99166
RRM2	2.37617	5.47296	6.91654	6.64857e-07	1.00359e-05	5.98658
MAGEH1	-1.23518	9.67241	-6.91446	6.67906e-07	1.0076e-05	5.982
XLOC_l2_009184	-2.23678	3.17654	-6.91109	6.72858e-07	1.01448e-05	5.9746
LOC101927412	2.77027	4.79966	6.91073	6.7339e-07	1.0147e-05	5.97381
PNPLA2	-0.901348	10.3543	-6.90965	6.74991e-07	1.01598e-05	5.97143
AREG	2.14667	6.92749	6.90962	6.75024e-07	1.01598e-05	5.97138
C15orf61	-0.689108	9.50185	-6.90485	6.82138e-07	1.02609e-05	5.96088
MKNK1-AS1	-2.49445	3.92312	-6.90416	6.83171e-07	1.02705e-05	5.95936
MAFB	0.967819	10.1233	6.90025	6.89057e-07	1.0353e-05	5.95077
CPXM1	1.7862	4.6515	6.89961	6.90019e-07	1.03569e-05	5.94937
OR7A17	-3.71782	4.94378	-6.89938	6.90364e-07	1.03569e-05	5.94887
RALA	0.867902	9.43672	6.89929	6.90514e-07	1.03569e-05	5.94865
HEPH	-3.321	10.1132	-6.89798	6.92498e-07	1.03807e-05	5.94578
KCNJ8	-1.79338	6.73789	-6.89292	7.00233e-07	1.04906e-05	5.93465
ND2	-1.13423	15.4196	-6.89193	7.01753e-07	1.05073e-05	5.93248
ENO1-AS1	-0.786137	5.21374	-6.88983	7.04998e-07	1.05498e-05	5.92786
LYPD5	1.55398	3.4218	6.88944	7.05613e-07	1.05529e-05	5.92698
WDFY4	1.63298	6.85977	6.88868	7.0679e-07	1.05644e-05	5.92531
ZBTB20	-0.693264	8.5481	-6.88815	7.07609e-07	1.05706e-05	5.92415
FLT3LG	1.36119	5.5996	6.88606	7.10872e-07	1.06132e-05	5.91954
HIST1H2BK	1.17295	10.4321	6.88332	7.15152e-07	1.0671e-05	5.91353
ST3GAL1	-2.32558	8.5469	-6.88233	7.16716e-07	1.06882e-05	5.91134
ABCC5-AS1	-1.0612	7.17117	-6.88164	7.17798e-07	1.06982e-05	5.90983
TRABD2A	3.22318	5.273	6.88051	7.1959e-07	1.07187e-05	5.90733
CHL1	1.6514	3.26371	6.87992	7.20526e-07	1.07265e-05	5.90603
CTH	-1.31578	9.21669	-6.87847	7.22813e-07	1.07544e-05	5.90285
RARRES3	1.41338	12.9533	6.87819	7.23263e-07	1.07549e-05	5.90223
ABCA12	4.30099	4.84656	6.87781	7.23874e-07	1.07578e-05	5.90138
MOCS3	-1.47734	11.5884	-6.87671	7.25624e-07	1.07777e-05	5.89897
ZSCAN5A	1.07966	6.43608	6.8756	7.27396e-07	1.07978e-05	5.89652
LINC01545	-1.76366	3.44779	-6.87388	7.30159e-07	1.08326e-05	5.89272
WARS	-1.53889	10.9892	-6.87263	7.32159e-07	1.08561e-05	5.88998
GHRL	-3.14173	15.074	-6.87161	7.33806e-07	1.08743e-05	5.88773
PLEKHA3	-0.590061	9.04187	-6.869	7.38033e-07	1.09307e-05	5.88198
RASGEF1B	1.38864	7.25193	6.86619	7.42606e-07	1.09922e-05	5.87579
LRPAP1	-0.676624	8.16924	-6.86558	7.43594e-07	1.0995e-05	5.87446
NEUROD2	-2.72711	4.05829	-6.86555	7.43643e-07	1.0995e-05	5.87439
LINC00106	-1.16263	7.98183	-6.86491	7.44694e-07	1.10005e-05	5.87298
KIAA1191	-1.32345	12.3455	-6.86481	7.44864e-07	1.10005e-05	5.87275
BIN2	2.08409	5.48149	6.86157	7.5019e-07	1.10696e-05	5.86561
ZSCAN22	-3.59562	6.35948	-6.86144	7.50398e-07	1.10696e-05	5.86533
CCNA2	2.37893	6.07698	6.86095	7.51208e-07	1.10753e-05	5.86425
APOBEC1	4.67499	7.06279	6.85938	7.53808e-07	1.11073e-05	5.86079
SCARNA20	-0.90206	6.87626	-6.8573	7.57272e-07	1.1145e-05	5.8562
PIGP	-0.865242	9.89807	-6.85722	7.57403e-07	1.1145e-05	5.85602
FERMT1	1.58337	8.98026	6.85702	7.57734e-07	1.1145e-05	5.85559
PRLR	-1.43767	5.89969	-6.85681	7.58085e-07	1.1145e-05	5.85512
COL23A1	1.77512	5.89849	6.85578	7.5981e-07	1.11641e-05	5.85285
P4HA1	-0.685821	8.94798	-6.85452	7.61918e-07	1.11887e-05	5.85007
EXO1	2.33725	5.03051	6.85375	7.63218e-07	1.12015e-05	5.84836
PHTF2	0.762643	6.18488	6.84996	7.69608e-07	1.12889e-05	5.84001
LOC283140	-1.01672	6.8753	-6.84879	7.71602e-07	1.13117e-05	5.83742
TMEM175	-0.725283	10.648	-6.84617	7.76053e-07	1.13706e-05	5.83166
SLC17A7	-1.561	7.04457	-6.84558	7.7706e-07	1.13789e-05	5.83036
SYT4	-2.8801	5.70966	-6.84173	7.83687e-07	1.14645e-05	5.82185
GSDMD	1.18742	7.82394	6.84167	7.83791e-07	1.14645e-05	5.82172
LAMC2	1.98602	9.00449	6.84047	7.85857e-07	1.14883e-05	5.81908
TBL1X	-1.32508	7.37864	-6.8366	7.926e-07	1.15803e-05	5.81052
HIST1H2AE	1.59888	9.17951	6.83536	7.94764e-07	1.16054e-05	5.80779
CCDC28A	-1.06601	11.3554	-6.83287	7.99126e-07	1.16626e-05	5.8023
CLIP4	1.55558	6.39164	6.8325	7.99791e-07	1.16657e-05	5.80147
LOC93444	-2.42143	4.49946	-6.83111	8.02249e-07	1.1695e-05	5.7984
COL3A1	1.1113	8.13338	6.82838	8.07084e-07	1.17495e-05	5.79238
TGFA	-2.89681	9.43546	-6.82834	8.07159e-07	1.17495e-05	5.79228
PRDX4	-1.08904	12.1123	-6.82823	8.07348e-07	1.17495e-05	5.79205
SYNJ2BP	-0.625487	10.2764	-6.82647	8.10497e-07	1.17862e-05	5.78815
PCBP2	-0.618962	11.3295	-6.82631	8.10776e-07	1.17862e-05	5.7878
PSORS1C2	-2.41436	4.55284	-6.82477	8.13538e-07	1.18197e-05	5.7844
FLJ20021	-0.820214	9.24001	-6.82447	8.14074e-07	1.18209e-05	5.78374
SUN5	-3.78715	6.31055	-6.82407	8.14796e-07	1.18248e-05	5.78285
PRKAA2	-2.30292	5.16044	-6.82309	8.16556e-07	1.18371e-05	5.78069
GLIPR1	2.01149	4.78072	6.82213	8.18274e-07	1.18554e-05	5.77858
PSKH1	-0.727014	10.1406	-6.82086	8.20578e-07	1.18821e-05	5.77577
CPQ	-1.067	10.3236	-6.81979	8.2251e-07	1.19035e-05	5.77341
CCNO	-0.887241	8.99012	-6.8187	8.24501e-07	1.19256e-05	5.77099
LOC100130520	-1.92986	5.55174	-6.81557	8.30203e-07	1.20014e-05	5.76408
PIF1	1.72505	7.30964	6.81176	8.37222e-07	1.20962e-05	5.75565
LINC01184	-1.118	8.24889	-6.81082	8.3895e-07	1.21123e-05	5.75359
ECSIT	-0.706752	10.1665	-6.81065	8.39275e-07	1.21123e-05	5.7532
FBXL4	-0.795507	9.9411	-6.80972	8.40988e-07	1.21303e-05	5.75115
FANCD2	1.32306	5.6692	6.80808	8.44053e-07	1.2167e-05	5.74751
ZNF837	-0.599833	8.61479	-6.80785	8.44466e-07	1.2167e-05	5.74702
CDKN2AIPNL	-0.678528	7.81752	-6.80711	8.4586e-07	1.21761e-05	5.74537
PPFIBP2	-0.839564	10.3612	-6.80697	8.46125e-07	1.21761e-05	5.74505
FAM167A-AS1	-3.48991	6.24446	-6.80676	8.46507e-07	1.21761e-05	5.7446
LRRC8C	1.2212	4.73431	6.80567	8.48553e-07	1.21988e-05	5.74218
OAS1	2.44851	8.29335	6.80518	8.49474e-07	1.22053e-05	5.7411
DUOXA1	-2.09942	7.16412	-6.80387	8.51917e-07	1.22336e-05	5.73822
LOC101927067	-2.21771	4.67594	-6.79717	8.64624e-07	1.24092e-05	5.72339
MIB1	-0.681364	7.89004	-6.79634	8.66216e-07	1.24252e-05	5.72154
KIF1A	-2.05984	6.84475	-6.79332	8.72008e-07	1.24944e-05	5.71487
SLC16A7	-2.46355	6.94891	-6.79254	8.73513e-07	1.25073e-05	5.71314
HLA-DQA1	3.40618	10.4896	6.79235	8.7387e-07	1.25073e-05	5.71273
ZNF844	-0.717349	8.17955	-6.7919	8.74756e-07	1.25131e-05	5.71172
MYO1G	1.8968	4.86332	6.79104	8.76403e-07	1.25298e-05	5.70983
LOC284513	-0.696651	7.35405	-6.78995	8.78518e-07	1.25465e-05	5.70742
VWA7	-2.43225	9.41959	-6.78994	8.7854e-07	1.25465e-05	5.70739
HN1	1.83136	13.5716	6.78745	8.834e-07	1.2609e-05	5.70187
FAM78B	-0.765016	4.74066	-6.78539	8.87423e-07	1.26594e-05	5.69731
SRGAP2C	0.895124	6.34449	6.7848	8.88575e-07	1.26689e-05	5.69601
SBNO2	-0.673368	10.903	-6.78412	8.89916e-07	1.26811e-05	5.6945
WASF3	-1.81599	6.73212	-6.78228	8.93544e-07	1.27258e-05	5.69043
ME3	-1.38952	9.68417	-6.7808	8.96482e-07	1.2757e-05	5.68714
CERS1	-2.33323	4.078	-6.78067	8.96723e-07	1.2757e-05	5.68687
PSAT1	-1.78381	9.89624	-6.78023	8.97607e-07	1.27573e-05	5.68588
HMGA1	0.936048	10.3588	6.78017	8.97724e-07	1.27573e-05	5.68575
CNTNAP1	-1.38716	5.9692	-6.77961	8.98843e-07	1.27661e-05	5.6845
LINC00176	-1.47078	8.31379	-6.77936	8.99324e-07	1.27661e-05	5.68397
FIGNL1	1.59041	3.96734	6.77859	9.00854e-07	1.27746e-05	5.68227
CCL2	1.10461	9.69089	6.77832	9.01402e-07	1.27746e-05	5.68166
OPN4	-3.17509	6.98254	-6.77694	9.04156e-07	1.28022e-05	5.6786
LOC102724734	-1.11376	4.33933	-6.77685	9.04331e-07	1.28022e-05	5.67841
LINC01563	-1.4579	10.4378	-6.7762	9.05634e-07	1.28127e-05	5.67696
C4A	2.25696	4.29263	6.77498	9.08091e-07	1.28344e-05	5.67425
CDK7	0.616792	10.0445	6.77381	9.10432e-07	1.28605e-05	5.67167
LINC00112	-1.6941	5.50104	-6.77348	9.1111e-07	1.2863e-05	5.67093
GRB7	-1.40431	7.12917	-6.77237	9.13335e-07	1.28875e-05	5.66848
LOC100507616	2.0525	3.60835	6.77187	9.14344e-07	1.28932e-05	5.66738
BEAN1	-2.24827	5.0444	-6.77168	9.14733e-07	1.28932e-05	5.66695
LMAN1L	-4.18327	7.91607	-6.76938	9.19392e-07	1.29518e-05	5.66186
APOA5	-2.95538	4.27256	-6.76592	9.26466e-07	1.30316e-05	5.65418
UNC13B	-1.19919	7.4913	-6.76587	9.26559e-07	1.30316e-05	5.65408
PKD1	-0.90359	10.7025	-6.76381	9.30812e-07	1.30843e-05	5.64949
EMB	2.29163	8.057	6.7632	9.32053e-07	1.30946e-05	5.64816
S100A1	-3.03449	4.7479	-6.76282	9.32842e-07	1.30986e-05	5.64731
PHF1	-0.900133	8.33621	-6.76078	9.37059e-07	1.31507e-05	5.64279
ST3GAL5	1.41098	7.18767	6.76027	9.3813e-07	1.31587e-05	5.64165
DIS3L	-0.818905	7.81829	-6.75793	9.42997e-07	1.32198e-05	5.63647
HIST1H2AK	1.67791	11.8335	6.75714	9.44644e-07	1.32357e-05	5.63472
GRIA2	-1.55	3.30286	-6.75621	9.46587e-07	1.32558e-05	5.63266
CAPZA3	-1.93819	3.65783	-6.75421	9.50787e-07	1.33074e-05	5.62822
TNFRSF1B	1.377	4.30737	6.75384	9.51578e-07	1.33113e-05	5.62739
DBI	0.623162	14.3403	6.75207	9.55316e-07	1.33564e-05	5.62346
GPR146	-1.07772	5.31206	-6.75097	9.5764e-07	1.33817e-05	5.62103
LOC100507091	-0.830064	7.37677	-6.74993	9.59846e-07	1.34053e-05	5.61872
PSPN	-2.70003	6.76902	-6.7485	9.62894e-07	1.34407e-05	5.61555
LOC100507291	-0.766537	6.62089	-6.74675	9.66637e-07	1.34857e-05	5.61166
PFN1	1.0122	10.9431	6.74521	9.69944e-07	1.35192e-05	5.60824
ELOVL5	1.4298	5.58188	6.74514	9.70086e-07	1.35192e-05	5.60809
CLCN7	-0.652464	6.87759	-6.74432	9.71854e-07	1.35366e-05	5.60627
PHGDH	-1.85721	8.99308	-6.74239	9.76017e-07	1.35807e-05	5.60199
CACNA1B	-1.15535	2.82386	-6.74237	9.76064e-07	1.35807e-05	5.60194
SKA1	2.07767	4.69351	6.74194	9.76999e-07	1.35864e-05	5.60098
GHR	-1.93515	5.24486	-6.74039	9.8036e-07	1.36259e-05	5.59754
CTBS	-0.957198	9.60513	-6.73971	9.81831e-07	1.36319e-05	5.59604
ERICH2	-1.85426	6.85004	-6.7397	9.81843e-07	1.36319e-05	5.59603
LOC101928919	-1.74293	7.12451	-6.73918	9.82987e-07	1.36405e-05	5.59486
CCL4L2	2.27068	7.63763	6.73838	9.84736e-07	1.36574e-05	5.59308
GSTM2	-1.09831	7.1075	-6.73796	9.85643e-07	1.36627e-05	5.59216
SERPINA6	-1.35189	7.56432	-6.7356	9.90818e-07	1.37271e-05	5.58691
STAT5A	1.05249	5.83955	6.73522	9.91658e-07	1.37314e-05	5.58606
MAPK9	-0.665179	7.19644	-6.73486	9.92439e-07	1.37349e-05	5.58527
LINC01080	-3.76114	4.68147	-6.73237	9.9794e-07	1.38037e-05	5.57974
TMEM132C	-1.6654	3.50759	-6.73035	1.00242e-06	1.38583e-05	5.57525
ODF3B	1.43308	8.20504	6.72989	1.00343e-06	1.38648e-05	5.57424
VSTM2L	-1.8546	5.75554	-6.72901	1.0054e-06	1.38773e-05	5.57227
GNA13	0.863408	8.66081	6.72872	1.00605e-06	1.38789e-05	5.57163
HLA-A	0.949073	14.8938	6.72807	1.00749e-06	1.38913e-05	5.5702
HOXC13	-3.2301	3.70788	-6.72741	1.00898e-06	1.39019e-05	5.56872
LOC101928504	-0.70885	5.25982	-6.72503	1.01431e-06	1.39632e-05	5.56343
DENND1C	1.42242	7.02813	6.72311	1.01864e-06	1.4013e-05	5.55917
APOL3	1.06873	5.70842	6.72294	1.01901e-06	1.4013e-05	5.55881
IGF1R	-1.35501	9.42922	-6.72113	1.02311e-06	1.4062e-05	5.55478
SPATS2L	1.28306	11.6613	6.71877	1.02849e-06	1.41284e-05	5.54953
LOC101927292	-1.5383	3.12384	-6.71814	1.02994e-06	1.41409e-05	5.54812
LRRC46	-2.26781	6.3429	-6.71774	1.03085e-06	1.41458e-05	5.54724
FABP12	-1.42858	2.96474	-6.71538	1.03625e-06	1.42124e-05	5.542
PTTG1IP	-0.806749	12.3314	-6.71221	1.04358e-06	1.43054e-05	5.53494
AFAP1-AS1	3.87726	4.35835	6.71172	1.04471e-06	1.43134e-05	5.53385
MYL12B	0.60745	14.0105	6.71122	1.04588e-06	1.43218e-05	5.53274
TDRD7	1.01987	9.67738	6.71014	1.04837e-06	1.43464e-05	5.53035
SFT2D2	1.07328	7.2787	6.70997	1.04878e-06	1.43464e-05	5.52996
FDX1L	-0.743995	9.89233	-6.70904	1.05093e-06	1.43683e-05	5.5279
PSMB2	0.639083	10.5518	6.70669	1.05645e-06	1.44361e-05	5.52266
CASP8	1.17761	5.8078	6.7059	1.05829e-06	1.44537e-05	5.52092
TMEM56	-1.09253	5.90855	-6.70301	1.06511e-06	1.45391e-05	5.51449
MORN3	-3.8239	6.42813	-6.7021	1.06727e-06	1.45609e-05	5.51246
KCNQ3	-1.53047	6.3339	-6.70112	1.06959e-06	1.45849e-05	5.51028
BCL2A1	1.0416	8.19325	6.69933	1.07384e-06	1.46352e-05	5.5063
CLDND2	-1.03442	4.35961	-6.69683	1.07984e-06	1.47093e-05	5.50073
BSCL2	-0.774062	8.68517	-6.69495	1.08435e-06	1.47629e-05	5.49655
GLYATL1	-1.56582	6.27797	-6.69445	1.08556e-06	1.47717e-05	5.49544
IDO1	2.64699	7.06382	6.69341	1.08807e-06	1.47981e-05	5.49312
SLC16A10	-2.39616	6.18339	-6.69228	1.0908e-06	1.48268e-05	5.49061
IL2RB	1.55561	7.45079	6.69207	1.09132e-06	1.48268e-05	5.49013
LINC00917	-1.04234	2.88087	-6.68873	1.09944e-06	1.49233e-05	5.48271
CYP2R1	-0.586356	9.8343	-6.6885	1.09999e-06	1.49233e-05	5.4822
TMED1	-0.830385	7.31966	-6.68835	1.10038e-06	1.49233e-05	5.48185
RXFP4	-4.22713	5.82368	-6.68821	1.10073e-06	1.49233e-05	5.48154
HSD3B7	0.803413	8.76659	6.68773	1.10188e-06	1.49312e-05	5.48048
HLA-DOA	2.08297	8.87893	6.68696	1.10378e-06	1.49491e-05	5.47876
CELA2A	-2.92795	6.49125	-6.68618	1.10568e-06	1.49597e-05	5.47703
LRRC26	-1.09259	12.9669	-6.68617	1.10572e-06	1.49597e-05	5.477
SP6	2.17472	5.77678	6.68514	1.10825e-06	1.49841e-05	5.47471
METRNL	0.889417	10.8965	6.68497	1.10867e-06	1.49841e-05	5.47433
LOC101927596	2.02	4.58098	6.68448	1.10987e-06	1.49925e-05	5.47325
TEX26-AS1	-0.871547	2.85563	-6.6792	1.12299e-06	1.51578e-05	5.46147
RAB4A	-1.07473	9.67038	-6.67887	1.12381e-06	1.51578e-05	5.46074
SLC38A5	-2.11386	8.4683	-6.67885	1.12386e-06	1.51578e-05	5.4607
SFTPD	-1.50397	4.80234	-6.67818	1.12553e-06	1.51725e-05	5.45921
TTC16	-1.62692	5.71916	-6.67699	1.12852e-06	1.52048e-05	5.45656
IGFBP2	-1.58178	13.9339	-6.67606	1.13085e-06	1.52284e-05	5.45449
FAM106A	1.44107	3.26587	6.67568	1.1318e-06	1.52333e-05	5.45365
CIRBP	-1.03	10.0993	-6.67187	1.14145e-06	1.53552e-05	5.44514
GAMT	-2.23474	7.12147	-6.66935	1.14787e-06	1.54335e-05	5.43953
GPX1	0.597366	13.5974	6.66893	1.14894e-06	1.54399e-05	5.4386
MADD	-0.987729	8.74201	-6.66846	1.15013e-06	1.54479e-05	5.43756
ABCA2	-1.10358	4.74432	-6.66823	1.15072e-06	1.54479e-05	5.43704
CFTR	3.52214	8.36007	6.66729	1.15313e-06	1.54722e-05	5.43494
ZBED3-AS1	-1.09769	4.24981	-6.66295	1.16432e-06	1.56142e-05	5.42528
MEX3D	-0.870128	9.75114	-6.66225	1.16616e-06	1.56297e-05	5.4237
LOC100129215	-3.95456	8.03611	-6.66191	1.16704e-06	1.56297e-05	5.42294
C17orf107	-1.25546	8.00325	-6.66181	1.16728e-06	1.56297e-05	5.42273
HS3ST1	1.42128	9.25529	6.65957	1.17313e-06	1.56935e-05	5.41772
SAA3P	-3.03561	6.13616	-6.65946	1.17341e-06	1.56935e-05	5.41748
RELL2	-1.22915	8.39593	-6.65864	1.17555e-06	1.57076e-05	5.41566
VSTM1	2.77946	4.78998	6.65842	1.17612e-06	1.57076e-05	5.41517
BDKRB2	1.54588	8.08287	6.6581	1.17696e-06	1.57108e-05	5.41446
C9orf91	-0.826565	7.61514	-6.65724	1.17922e-06	1.57328e-05	5.41254
LOC101927604	-0.941291	2.62401	-6.65596	1.18258e-06	1.57695e-05	5.40969
IRF9	0.935854	8.99821	6.65488	1.18543e-06	1.57994e-05	5.40728
GJD3	-1.22256	7.27227	-6.65405	1.18762e-06	1.5805e-05	5.40543
XLOC_l2_001529	-1.65049	4.19359	-6.65405	1.18764e-06	1.5805e-05	5.40541
OR52I1	-2.3383	3.32702	-6.65403	1.18767e-06	1.5805e-05	5.40538
SHPRH	-0.760228	7.90933	-6.65352	1.18904e-06	1.5815e-05	5.40423
LINC00871	-5.80633	8.59283	-6.65177	1.19367e-06	1.58685e-05	5.40034
TNIK	1.36131	5.88444	6.65047	1.19713e-06	1.59064e-05	5.39744
CPVL	1.97523	6.67537	6.64941	1.19998e-06	1.59361e-05	5.39506
ALOX15B	-2.34711	6.59582	-6.64859	1.20218e-06	1.59571e-05	5.39322
EMR2	2.69418	5.51587	6.64811	1.20346e-06	1.59659e-05	5.39216
OR6N1	-2.08201	4.53814	-6.64533	1.21092e-06	1.60568e-05	5.38596
CNTFR-AS1	-2.00372	6.64311	-6.64327	1.21651e-06	1.61226e-05	5.38135
ESRRB	-1.43456	3.66353	-6.64298	1.21727e-06	1.61245e-05	5.38072
MKNK2	-0.66996	11.9872	-6.64129	1.22188e-06	1.61702e-05	5.37694
IQSEC1	-0.72658	10.0254	-6.64126	1.22197e-06	1.61702e-05	5.37687
PAK1	0.930265	9.76409	6.64051	1.224e-06	1.61888e-05	5.3752
LOC641746	-0.629875	10.1766	-6.6376	1.23197e-06	1.62859e-05	5.3687
NXF5	-1.14584	3.34476	-6.63733	1.2327e-06	1.62873e-05	5.36811
INSIG1	-1.21546	10.6135	-6.6347	1.23996e-06	1.63749e-05	5.36223
UNC119B	-0.740236	8.64516	-6.63222	1.24683e-06	1.64462e-05	5.35669
LOC339192	1.72689	5.81637	6.63207	1.24726e-06	1.64462e-05	5.35635
ATP8B2	1.29212	5.08609	6.63168	1.24834e-06	1.64521e-05	5.35548
FLI1	1.3963	7.66202	6.62725	1.26074e-06	1.66071e-05	5.34558
CLDN14	1.95634	3.21574	6.62637	1.26319e-06	1.66226e-05	5.34363
ATP11C	-1.89785	7.94131	-6.623	1.27274e-06	1.67396e-05	5.33609
GBP2	1.80975	8.60643	6.62248	1.27422e-06	1.67506e-05	5.33493
PGK1	0.675315	12.6034	6.62211	1.27526e-06	1.67559e-05	5.33411
OVOS2	1.55451	5.47954	6.62093	1.27864e-06	1.67892e-05	5.33146
LOC101927100	-1.06636	6.63947	-6.62074	1.27919e-06	1.67892e-05	5.33103
AKNAD1	-3.70772	5.81741	-6.62054	1.27973e-06	1.67892e-05	5.3306
LOC606724	2.21734	4.24364	6.61927	1.28339e-06	1.68275e-05	5.32774
PTTG1	2.33243	11.0152	6.61907	1.28395e-06	1.68275e-05	5.3273
JMY	-0.84313	7.28042	-6.61866	1.28513e-06	1.6829e-05	5.32638
SWAP70	1.04184	8.11109	6.61818	1.28651e-06	1.6829e-05	5.32531
SNORA80E	-1.62609	9.62794	-6.61811	1.28671e-06	1.6829e-05	5.32516
LINC01510	-1.69384	3.51688	-6.61799	1.28705e-06	1.6829e-05	5.32489
MTR	-0.690981	7.71551	-6.6179	1.28731e-06	1.6829e-05	5.32469
TP53I11	0.956954	6.59073	6.61704	1.28979e-06	1.6853e-05	5.32276
ARL11	1.62458	2.89994	6.6164	1.29163e-06	1.68685e-05	5.32134
S100A13	0.774239	12.0148	6.61597	1.29286e-06	1.6876e-05	5.32038
SLC25A24	0.921438	10.5169	6.61575	1.2935e-06	1.6876e-05	5.31988
ZRANB1	-0.733783	6.12017	-6.6147	1.29652e-06	1.69069e-05	5.31754
HSD17B1	-0.903748	6.19515	-6.61394	1.29874e-06	1.69203e-05	5.31584
STAC3	0.901998	5.64204	6.6139	1.29885e-06	1.69203e-05	5.31575
ZNFX1	0.95565	5.5191	6.61366	1.29956e-06	1.6921e-05	5.3152
LOC101928303	-1.33732	3.09715	-6.61297	1.30154e-06	1.69382e-05	5.31368
RAF1	-0.824745	9.48067	-6.61253	1.30282e-06	1.69464e-05	5.31269
NCAPG	1.77731	4.26104	6.61145	1.30596e-06	1.69788e-05	5.31028
OR51I1	-4.29959	4.91845	-6.61046	1.30886e-06	1.70006e-05	5.30806
CCL28	1.64905	9.39995	6.61036	1.30916e-06	1.70006e-05	5.30783
BOLA2B	0.640114	12.5894	6.61021	1.30961e-06	1.70006e-05	5.30749
CPT1C	1.1472	3.99001	6.60995	1.31034e-06	1.70017e-05	5.30693
SNORA70E	-0.614532	9.17799	-6.60959	1.31142e-06	1.70072e-05	5.3061
PRR5L	1.63485	4.62438	6.6087	1.31402e-06	1.70324e-05	5.30412
LOC100507464	-6.4973	12.0099	-6.60793	1.31629e-06	1.70533e-05	5.30239
ID1	1.6896	13.3745	6.60632	1.32102e-06	1.7106e-05	5.2988
GRK4	-1.79065	4.03314	-6.60588	1.32233e-06	1.71145e-05	5.2978
MSN	0.970289	8.70867	6.60549	1.32346e-06	1.71206e-05	5.29695
PSMA4	0.755535	11.486	6.60364	1.32895e-06	1.7183e-05	5.2928
ACVR2B	-1.05514	6.5549	-6.60095	1.33697e-06	1.7272e-05	5.28678
LOC102723465	1.83771	6.96874	6.60088	1.33716e-06	1.7272e-05	5.28663
PTPRU	-1.1653	7.4235	-6.59942	1.34153e-06	1.73198e-05	5.28337
RPL23AP32	-1.30314	6.50302	-6.59874	1.34358e-06	1.73377e-05	5.28183
C11orf1	-0.831659	7.65714	-6.59571	1.3527e-06	1.74467e-05	5.27506
B3GNT5	1.79735	9.46634	6.59492	1.3551e-06	1.74689e-05	5.27328
GLUL	-2.17321	12.1889	-6.59401	1.35784e-06	1.74956e-05	5.27126
GPR18	2.12524	5.25714	6.59344	1.35959e-06	1.75095e-05	5.26997
BHLHA15	-1.76278	4.17286	-6.5928	1.36152e-06	1.75256e-05	5.26855
CCL3	3.09269	9.08377	6.59096	1.36713e-06	1.75767e-05	5.26443
TUBE1	-0.934068	7.88397	-6.59084	1.36752e-06	1.75767e-05	5.26415
KIAA1244	-1.10526	7.87645	-6.58715	1.37883e-06	1.77133e-05	5.2559
DNASE2B	-1.85939	3.12513	-6.58654	1.3807e-06	1.77238e-05	5.25454
GABRP	3.22695	7.27503	6.58644	1.38101e-06	1.77238e-05	5.25431
CCL17	1.95453	4.95876	6.5861	1.38209e-06	1.77288e-05	5.25353
MBD4	0.593441	9.20975	6.58384	1.38908e-06	1.78009e-05	5.24848
KLF1	-1.2748	6.31645	-6.5836	1.38983e-06	1.78017e-05	5.24794
TUBA4A	1.09766	10.4429	6.58332	1.39068e-06	1.78039e-05	5.24732
CEP128	1.11795	5.92111	6.58299	1.39172e-06	1.78084e-05	5.24658
TOMM7	-0.622252	14.8665	-6.58246	1.39336e-06	1.78206e-05	5.2454
C6orf141	2.23736	5.11162	6.58112	1.39753e-06	1.78652e-05	5.2424
DICER1-AS1	-0.997874	6.96252	-6.58077	1.39863e-06	1.78704e-05	5.24161
SMARCD2	-0.855481	8.56426	-6.5805	1.3995e-06	1.78727e-05	5.241
SIRPA	1.54547	7.31099	6.57913	1.40379e-06	1.79186e-05	5.23793
[truncated: 4,944 more rows]

## Sheet: Supplementary Table 3
Supplementary Table 2 The list of DEGs in the H. pylori dataset (GSE3365).
id	logFC	AveExpr	t	P.Value	adj.P.Val	B
BASP1	1.45835	9.65685	11.2476	7.32396e-21	9.18937e-17	36.6933
SLC22A4	0.969014	6.49518	10.1167	4.65134e-18	1.93602e-14	30.4453
SERPINB2	3.08541	7.15357	10.067	6.17207e-18	1.93602e-14	30.1713
HIST1H2AC	1.03715	9.76404	9.87797	1.80539e-17	4.53045e-14	29.1314
TMEM158	1.87409	6.18254	9.70901	4.70342e-17	8.43054e-14	28.2037
HIST1H2BK	0.916626	9.1945	9.29704	4.80845e-16	6.18848e-13	25.9511
AQP9	1.655	8.21037	9.29252	4.93224e-16	6.18848e-13	25.9264
TMEM140	0.883578	6.74695	9.16358	1.01743e-15	1.16052e-12	25.2248
HIST2H2BE	1.09199	7.83476	9.09448	1.49859e-15	1.5669e-12	24.8495
GPX1	0.772027	10.9884	9.04749	1.94947e-15	1.88154e-12	24.5946
C5AR1	1.2617	9.06386	8.92783	3.80418e-15	2.98319e-12	23.9468
HCAR3	1.70183	7.953	8.87346	5.15131e-15	3.6436e-12	23.653
ARPC5L	-0.631313	9.16642	-8.87083	5.22713e-15	3.6436e-12	23.6389
2024-03-02	0.972961	8.12461	8.76151	9.60334e-15	6.34174e-12	23.0495
SPARC	1.20625	8.07635	8.72431	1.18075e-14	7.40743e-12	22.8493
ZBED1	0.60532	7.1266	8.68557	1.46381e-14	8.73276e-12	22.6411
TREM1	1.25588	8.92469	8.62998	1.99185e-14	1.0866e-11	22.3426
MARK2	-1.44708	2.81856	-8.5652	2.85013e-14	1.49002e-11	21.9955
ELF2	-0.65053	7.68234	-8.48522	4.43198e-14	2.01525e-11	21.5678
CELF1	-0.617205	7.0405	-8.47954	4.57304e-14	2.01525e-11	21.5375
RAB1B	0.620155	7.7548	8.4762	4.65786e-14	2.01525e-11	21.5196
RAP1A	0.654581	9.05374	8.46515	4.95043e-14	2.07043e-11	21.4606
GOLGA8N	-0.678833	9.06802	-8.42996	6.00875e-14	2.35599e-11	21.2729
PGRMC1	0.853179	8.5928	8.27367	1.41721e-13	4.80587e-11	20.4418
DDX1	-0.78412	7.34176	-8.19875	2.13492e-13	6.97722e-11	20.0449
ABLIM3	1.96385	4.717	8.14871	2.8052e-13	8.37668e-11	19.7805
HIST1H2BD	0.649355	7.03165	8.14448	2.87078e-13	8.37668e-11	19.7581
SNRNP70	-0.711606	7.66783	-8.06237	4.48852e-13	1.2515e-10	19.3253
DDX39A	-0.752463	9.07973	-8.04709	4.87707e-13	1.33027e-10	19.245
CTTN	0.926206	5.81568	7.98507	6.82804e-13	1.8228e-10	18.9191
CD247	-1.03725	9.37215	-7.9688	7.45737e-13	1.94933e-10	18.8338
RPF1	-0.646077	9.87286	-7.96278	7.70441e-13	1.95105e-10	18.8022
SUZ12	-0.593736	7.74333	-7.95891	7.86734e-13	1.95105e-10	18.782
CELF2	-0.836621	8.05268	-7.95635	7.97709e-13	1.95105e-10	18.7686
EGR3	1.07454	6.21021	7.92243	9.58382e-13	2.18633e-10	18.5909
PLAUR	1.06417	9.08015	7.89361	1.11988e-12	2.47085e-10	18.4401
CD93	0.802713	8.03305	7.89318	1.12249e-12	2.47085e-10	18.4379
CCT2	-0.597507	8.12525	-7.88265	1.18811e-12	2.57021e-10	18.3829
SIRPA	0.588221	7.0866	7.87874	1.21343e-12	2.5805e-10	18.3625
PRKAR2B	1.02509	8.45609	7.85976	1.34427e-12	2.765e-10	18.2634
S100A11	1.17708	8.63806	7.80297	1.82527e-12	3.63519e-10	17.9673
MED1	-0.863195	3.71618	-7.76305	2.26208e-12	4.30035e-10	17.7596
BMS1	-0.700213	6.82637	-7.75147	2.40723e-12	4.44461e-10	17.6994
TNFRSF1B	0.700038	8.96392	7.75135	2.40881e-12	4.44461e-10	17.6988
PICALM	0.624547	7.28018	7.71613	2.90963e-12	5.25842e-10	17.516
WIPI1	0.778726	5.73491	7.68762	3.38967e-12	5.90697e-10	17.3682
EMR2	1.02155	6.43654	7.6821	3.49127e-12	6.00067e-10	17.3396
KRI1	-1.4106	3.86516	-7.66316	3.86353e-12	6.55077e-10	17.2416
OGT	-0.64556	8.14339	-7.63958	4.38247e-12	7.33157e-10	17.1197
NGFRAP1	0.984175	8.90622	7.60763	5.19741e-12	8.58051e-10	16.9546
CDK5RAP1	-0.628672	7.13398	-7.59304	5.6177e-12	9.03657e-10	16.8794
FCF1	-1.04928	2.74036	-7.57537	6.17238e-12	9.78137e-10	16.7883
CXCL1	1.64992	6.14774	7.57343	6.23663e-12	9.78137e-10	16.7783
CYP1B1	1.25184	6.08393	7.52992	7.86092e-12	1.21767e-09	16.5544
PLSCR1	0.75541	8.03885	7.50701	8.87822e-12	1.29529e-09	16.4366
PDLIM1	0.677737	8.33784	7.49436	9.49458e-12	1.36929e-09	16.3717
CLK4	-0.613665	7.92358	-7.48611	9.91927e-12	1.3993e-09	16.3294
MMD	0.653128	9.68145	7.45657	1.16004e-11	1.58147e-09	16.178
SYNE1	-0.737242	6.0238	-7.4546	1.1722e-11	1.58147e-09	16.1679
CORO1C	0.600142	8.24251	7.45089	1.19542e-11	1.59562e-09	16.1489
NRGN	1.00174	9.83926	7.42976	1.33687e-11	1.74726e-09	16.0408
MBOAT7	0.858039	6.52803	7.42041	1.4046e-11	1.81686e-09	15.993
IL1R1	1.54522	4.90401	7.41571	1.43998e-11	1.84362e-09	15.9689
NAMPT	0.931697	9.53269	7.40826	1.49776e-11	1.89822e-09	15.9309
RASSF1	-0.597674	7.57969	-7.40507	1.52322e-11	1.91074e-09	15.9146
NPRL2	-1.48079	5.35342	-7.37962	1.74222e-11	2.1223e-09	15.7846
GPR97	1.29823	6.56874	7.37477	1.78744e-11	2.15644e-09	15.7599
ZBTB16	-0.778472	6.23453	-7.34703	2.06878e-11	2.3645e-09	15.6185
XK	1.07607	6.16739	7.34665	2.07296e-11	2.3645e-09	15.6166
CD58	0.770191	6.35105	7.30234	2.61718e-11	2.90599e-09	15.3912
RUFY1	0.625138	8.60218	7.22184	3.99151e-11	4.16082e-09	14.9832
GNG11	1.06692	8.33661	7.22058	4.01796e-11	4.16082e-09	14.9768
TRIB1	0.974501	8.90157	7.21926	4.04575e-11	4.16082e-09	14.9701
H2BFS	0.865036	7.7119	7.21279	4.18502e-11	4.21857e-09	14.9374
CCNL2	-1.43014	6.44053	-7.21198	4.20277e-11	4.21857e-09	14.9333
KLRB1	-0.877854	9.68259	-7.20508	4.35731e-11	4.31447e-09	14.8984
CXCL5	1.2305	5.56945	7.20465	4.36708e-11	4.31447e-09	14.8963
MYLIP	-1.25851	8.04264	-7.18308	4.88811e-11	4.7915e-09	14.7873
TPM1	0.834017	6.1009	7.15834	5.56163e-11	5.36783e-09	14.6626
ZAP70	-0.996951	7.79861	-7.14416	5.98816e-11	5.73538e-09	14.5912
FPR1	1.16309	8.03348	7.12246	6.70464e-11	6.37296e-09	14.482
DSE	0.977474	6.58354	7.11472	6.97988e-11	6.5847e-09	14.4431
GSAP	-0.727038	8.35492	-7.10086	7.50147e-11	6.97192e-09	14.3734
PTGS1	0.844619	7.74194	7.03942	1.03179e-10	9.38109e-09	14.0655
TOP3B	-0.948364	3.89252	-7.03585	1.05108e-10	9.48768e-09	14.0476
MMP9	1.1814	7.21444	7.01529	1.16906e-10	1.03298e-08	13.9448
THBS1	1.59754	7.17056	7.00889	1.20842e-10	1.06028e-08	13.9128
ATM	-0.708333	6.48715	-7.00635	1.22436e-10	1.06681e-08	13.9002
SLC12A6	0.620031	6.30814	6.9961	1.29099e-10	1.10486e-08	13.849
CD86	0.723649	7.60069	6.99436	1.30265e-10	1.10486e-08	13.8403
EGR2	1.23605	6.12022	6.99338	1.30924e-10	1.10486e-08	13.8354
NKTR	-0.586128	5.9361	-6.98632	1.35791e-10	1.12832e-08	13.8002
MPP1	0.853272	9.08388	6.94097	1.71559e-10	1.35299e-08	13.5744
GAB2	0.711618	8.05295	6.90133	2.10359e-10	1.58999e-08	13.3775
ZBTB20	-0.60537	5.23761	-6.89372	2.1874e-10	1.63365e-08	13.3398
PF4V1	1.66322	6.24606	6.88992	2.23048e-10	1.64623e-08	13.3209
LOC100272216	-1.21311	4.47108	-6.87164	2.44987e-10	1.77679e-08	13.2304
MYL9	2.11935	5.53049	6.87016	2.46845e-10	1.77998e-08	13.2231
ABCD3	-0.74017	5.53132	-6.86116	2.58509e-10	1.85344e-08	13.1785
NOL11	-0.649829	8.14654	-6.82967	3.03718e-10	2.15297e-08	13.0229
PDGFC	0.630141	6.69655	6.81644	3.2498e-10	2.27794e-08	12.9576
KLRF1	-1.42166	7.6864	-6.81087	3.34358e-10	2.30505e-08	12.9301
GNG10	0.738149	8.17727	6.78987	3.72189e-10	2.53797e-08	12.8267
F13A1	0.89028	9.39172	6.77108	4.0961e-10	2.77804e-08	12.7342
ALOX12	0.850615	6.33645	6.76977	4.1235e-10	2.78159e-08	12.7278
FCER1G	0.605692	10.2739	6.75723	4.39553e-10	2.91803e-08	12.6661
CHSY1	0.624216	7.89614	6.69493	6.03218e-10	3.82251e-08	12.3607
MAP3K7CL	1.001	8.40669	6.69175	6.13001e-10	3.85232e-08	12.3452
IL1R2	1.57655	5.46161	6.69141	6.14062e-10	3.85232e-08	12.3435
EED	-0.622624	5.9526	-6.68335	6.39678e-10	3.97329e-08	12.3041
ITGA2B	1.2216	6.8234	6.67403	6.70597e-10	4.1245e-08	12.2586
EPB41L3	0.922208	6.12995	6.67094	6.81144e-10	4.16894e-08	12.2435
SNRNP35	-1.04671	5.45844	-6.66073	7.17255e-10	4.32663e-08	12.1937
CCR1	0.969016	7.09922	6.63405	8.20825e-10	4.79018e-08	12.0636
CD160	-1.07805	6.43155	-6.62916	8.41335e-10	4.88714e-08	12.0398
PABPN1	-0.609946	7.20517	-6.62656	8.5245e-10	4.92889e-08	12.0271
PF4	0.935207	10.5967	6.60495	9.50596e-10	5.42142e-08	11.922
NAT8B	0.712968	5.06242	6.59677	9.90571e-10	5.59851e-08	11.8823
RXRA	0.627658	6.96237	6.58963	1.02683e-09	5.75165e-08	11.8476
RNF24	0.624047	6.27362	6.58535	1.04919e-09	5.80302e-08	11.8268
MYCBP2	-0.664289	7.32652	-6.58522	1.04988e-09	5.80302e-08	11.8262
TMEM259	-0.867306	5.48231	-6.57641	1.09747e-09	6.03944e-08	11.7835
MMP25	0.719637	6.50186	6.5577	1.20565e-09	6.54863e-08	11.6928
SMOX	1.02366	6.07888	6.55462	1.22447e-09	6.62218e-08	11.6779
NT5M	0.762066	4.7164	6.55104	1.24671e-09	6.70025e-08	11.6605
DNAJC2	-0.680002	8.31056	-6.52983	1.38667e-09	7.37015e-08	11.5579
FCAR	1.10143	5.89498	6.52918	1.39119e-09	7.37015e-08	11.5548
SLC38A1	-0.975545	7.48125	-6.46873	1.88233e-09	9.63985e-08	11.2634
PSMD11	-0.671278	7.43921	-6.46688	1.89986e-09	9.69008e-08	11.2544
MATK	-0.894565	6.29739	-6.46233	1.94341e-09	9.87207e-08	11.2326
TGM2	0.742625	4.85802	6.45412	2.02472e-09	1.02025e-07	11.1931
MRPL35	-1.14491	3.78048	-6.4361	2.21493e-09	1.09463e-07	11.1066
CLU	0.97908	7.48168	6.436	2.21596e-09	1.09463e-07	11.1061
MAFB	0.83363	9.96546	6.43132	2.2682e-09	1.11604e-07	11.0837
ZNF37BP	-1.29487	3.42274	-6.42566	2.333e-09	1.14118e-07	11.0565
VNN3	1.13995	5.06172	6.42324	2.3613e-09	1.14834e-07	11.0449
MPL	0.805039	4.23288	6.42217	2.37392e-09	1.15002e-07	11.0398
KRR1	-0.703598	5.55125	-6.41178	2.49981e-09	1.19259e-07	10.99
CA2	1.17864	7.40309	6.38652	2.83382e-09	1.33168e-07	10.8691
KIF5B	-0.783188	6.32509	-6.38318	2.88124e-09	1.34892e-07	10.8532
MEIS1	0.652141	5.75295	6.37852	2.94856e-09	1.36515e-07	10.8309
FAM98A	-0.599571	6.43246	-6.36035	3.22629e-09	1.48279e-07	10.7442
ITGB3	0.832331	6.1837	6.35953	3.23941e-09	1.48339e-07	10.7403
TIMP2	0.745532	7.4306	6.34225	3.52861e-09	1.60994e-07	10.6579
MLH3	0.693664	6.92509	6.33497	3.65789e-09	1.63921e-07	10.6233
FKBP11	-0.758326	8.19499	-6.33496	3.65808e-09	1.63921e-07	10.6232
MED17	-0.633593	7.27833	-6.32855	3.77573e-09	1.68591e-07	10.5927
GZMK	-1.09702	7.24267	-6.32397	3.86212e-09	1.70627e-07	10.5709
PQLC1	0.741587	7.56407	6.29948	4.35822e-09	1.90532e-07	10.4546
TSFM	-0.615109	5.19461	-6.29306	4.49824e-09	1.95292e-07	10.4241
PPWD1	-0.61371	7.01892	-6.26079	5.27237e-09	2.21988e-07	10.2712
SDPR	0.735601	7.17593	6.25525	5.41769e-09	2.26528e-07	10.2451
CDK10	-0.688444	4.65321	-6.22342	6.33329e-09	2.57128e-07	10.0947
MPHOSPH10	-0.765897	6.30352	-6.22296	6.3478e-09	2.57128e-07	10.0925
NUP88	-0.6095	6.28479	-6.21394	6.63425e-09	2.65095e-07	10.0501
TRAF3IP3	-0.66006	7.78601	-6.1965	7.22531e-09	2.85082e-07	9.96792
AKR1C3	-1.22547	4.38515	-6.19321	7.34232e-09	2.87888e-07	9.95246
HIST1H2BE	0.590963	6.68202	6.18374	7.69024e-09	2.9598e-07	9.9079
RBBP6	-0.679785	6.61114	-6.16073	8.60395e-09	3.25162e-07	9.79987
UBXN7	-0.672817	5.83816	-6.15381	8.89893e-09	3.34296e-07	9.76744
FOSB	1.5193	8.23395	6.13346	9.82575e-09	3.63669e-07	9.67212
ZNF12	-1.02738	3.79467	-6.12876	1.0053e-08	3.70984e-07	9.65012
ZNF551	-1.08876	3.11476	-6.12081	1.04492e-08	3.84474e-07	9.61294
MGLL	0.673693	7.72637	6.11438	1.07808e-08	3.92076e-07	9.58289
NSUN5P1	-1.02231	6.31609	-6.10647	1.1203e-08	4.05084e-07	9.54593
CLEC7A	0.590007	9.33486	6.10162	1.14694e-08	4.12341e-07	9.52333
EZH2	-0.879598	5.70589	-6.10029	1.15439e-08	4.13834e-07	9.5171
TTC38	-0.927464	3.87306	-6.06313	1.38203e-08	4.83777e-07	9.34401
FBXW7	-0.680072	5.48812	-6.06014	1.40213e-08	4.87329e-07	9.33012
IL1RN	0.907007	6.75363	6.0458	1.50273e-08	5.17989e-07	9.2635
TLR2	0.746613	8.11299	6.04421	1.51433e-08	5.20557e-07	9.2561
WASF3	0.645701	5.4394	6.04277	1.52492e-08	5.22418e-07	9.24941
REPS1	-0.708187	4.0405	-6.04234	1.52807e-08	5.22418e-07	9.24742
PTGDS	-0.791017	7.2676	-6.03259	1.60169e-08	5.38776e-07	9.20218
BCL2A1	0.961062	9.24539	6.01707	1.72609e-08	5.74461e-07	9.13027
EGR1	1.05979	8.85229	6.00367	1.84114e-08	6.07915e-07	9.06824
TSC22D1	0.605377	7.98641	6.00193	1.85662e-08	6.09815e-07	9.0602
PHLDA1	0.953376	5.41703	5.99534	1.91645e-08	6.24564e-07	9.02971
THBD	1.40343	7.56255	5.99302	1.93795e-08	6.29935e-07	9.01898
FHL2	1.05068	4.6926	5.97268	2.13681e-08	6.89216e-07	8.9251
DUSP6	0.944401	7.63749	5.96763	2.18919e-08	7.02501e-07	8.90183
POGLUT1	-1.05485	3.01804	-5.96614	2.20487e-08	7.05213e-07	8.89497
ZNF428	-1.03447	3.44758	-5.94398	2.45192e-08	7.72199e-07	8.79291
LIMK2	0.800163	5.90492	5.94366	2.45562e-08	7.72199e-07	8.79146
PHLDA2	0.662489	5.37325	5.94268	2.46718e-08	7.73892e-07	8.78695
ELAC2	-0.652271	4.87954	-5.94061	2.49181e-08	7.7967e-07	8.77741
GMPR	1.04517	6.90847	5.93941	2.50612e-08	7.82196e-07	8.77191
PDZK1IP1	0.796578	7.2828	5.93713	2.53363e-08	7.88821e-07	8.76142
GZMB	-0.959794	8.5415	-5.92913	2.6325e-08	8.07578e-07	8.72464
ADIPOR1	0.81423	9.59346	5.92604	2.67165e-08	8.17591e-07	8.71045
LYL1	0.706879	6.89699	5.92269	2.71475e-08	8.24745e-07	8.69508
EREG	1.39069	6.35582	5.91324	2.84009e-08	8.52502e-07	8.65172
KLF6	-1.49265	6.82173	-5.91167	2.86147e-08	8.56872e-07	8.64451
CRY2	-1.20696	4.1398	-5.9065	2.93292e-08	8.74095e-07	8.62082
GOLGA8A	-0.64706	8.14147	-5.89052	3.16513e-08	9.36626e-07	8.54763
FOSL1	1.33035	3.97432	5.88981	3.17585e-08	9.3751e-07	8.54438
TXK	-0.620896	5.88957	-5.87602	3.39142e-08	9.94208e-07	8.48131
MPHOSPH9	-0.907733	4.31337	-5.84123	4.00088e-08	1.15135e-06	8.3226
PTAFR	0.598172	6.72806	5.83745	4.07324e-08	1.16949e-06	8.30539
C2CD2L	-0.626766	5.02172	-5.82815	4.25684e-08	1.21112e-06	8.26306
FAN1	-0.932828	5.85457	-5.82633	4.29363e-08	1.21615e-06	8.2548
IL12A	-0.610434	4.59131	-5.82632	4.29389e-08	1.21615e-06	8.25474
TLR4	0.696693	6.24856	5.82395	4.34241e-08	1.22712e-06	8.24395
SUPV3L1	-0.669954	7.10478	-5.82264	4.36945e-08	1.22923e-06	8.23799
DNAJB6	0.646865	5.44129	5.82182	4.38632e-08	1.23005e-06	8.23429
CXCL2	1.80597	7.90849	5.81427	4.54597e-08	1.26191e-06	8.19997
S1PR5	-0.617618	2.24071	-5.80382	4.77622e-08	1.3152e-06	8.15254
HRASLS	0.625946	4.26927	5.7949	4.982e-08	1.36483e-06	8.11205
PTGS2	1.57787	6.74596	5.77306	5.52274e-08	1.49532e-06	8.01316
MRPL17	-0.655381	5.58917	-5.77079	5.58207e-08	1.50465e-06	8.0029
SDC2	1.30243	5.22135	5.77055	5.58831e-08	1.50465e-06	8.00183
FPR2	1.00088	5.27587	5.76454	5.74882e-08	1.54455e-06	7.97465
P2RX1	0.616394	7.36183	5.75879	5.90665e-08	1.58019e-06	7.94866
RUFY3	-0.597228	3.94983	-5.7392	6.47667e-08	1.70362e-06	7.86027
IGF2BP2	0.849438	6.27246	5.73538	6.59413e-08	1.72368e-06	7.84302
GUCY1B3	0.616252	5.63235	5.73441	6.62409e-08	1.72791e-06	7.83867
LCN2	0.93998	6.93273	5.72596	6.89234e-08	1.78305e-06	7.80059
PPIEL	-0.849242	2.88875	-5.72159	7.03517e-08	1.81253e-06	7.78091
HIST1H2BH	0.976061	5.95462	5.72106	7.05256e-08	1.81329e-06	7.77854
CLIC3	-1.63936	4.89874	-5.71779	7.16166e-08	1.83757e-06	7.76382
CXCL8	1.23684	10.7694	5.71442	7.27552e-08	1.85164e-06	7.74868
MARCKS	0.655105	7.43487	5.71206	7.35653e-08	1.8681e-06	7.73806
AGAP1	-0.648168	5.04801	-5.70991	7.43109e-08	1.8798e-06	7.72839
AHSA2	-0.730273	6.17229	-5.6914	8.10377e-08	2.02143e-06	7.64527
DLG5	-0.683263	4.32553	-5.68746	8.25462e-08	2.05091e-06	7.62758
GZMM	-0.687176	6.39835	-5.66495	9.16948e-08	2.22964e-06	7.52679
FAM129A	0.747837	7.2968	5.66383	9.2177e-08	2.23533e-06	7.52176
GAS2L1	0.5856	6.02886	5.65387	9.65606e-08	2.3299e-06	7.47721
LAS1L	-0.742487	6.00049	-5.63823	1.03856e-07	2.47734e-06	7.40738
Y16709	-0.586088	9.0253	-5.62923	1.08296e-07	2.55411e-06	7.36725
ZNF84	-0.70232	4.57169	-5.62604	1.09911e-07	2.58006e-06	7.35306
FSTL1	0.591322	6.01748	5.61125	1.1773e-07	2.72539e-06	7.28719
KCNJ15	0.86951	5.82115	5.60603	1.20615e-07	2.76665e-06	7.26398
RP11-395B7.7	-1.00013	2.9142	-5.60382	1.21855e-07	2.77481e-06	7.25418
IL10	0.848066	4.84935	5.5798	1.36197e-07	3.06799e-06	7.14754
ANXA3	1.06807	4.86573	5.54646	1.58881e-07	3.52205e-06	6.99995
TIMP1	0.778072	10.3321	5.54422	1.60529e-07	3.5523e-06	6.99007
GATA3	-0.689654	7.00398	-5.54378	1.60856e-07	3.55328e-06	6.98812
RBM41	-0.877678	2.95538	-5.53936	1.64161e-07	3.61357e-06	6.96863
PPP1R15A	0.684883	9.18406	5.5331	1.68964e-07	3.70628e-06	6.94101
DMTN	0.920355	7.61595	5.53069	1.70852e-07	3.74116e-06	6.93037
PROS1	0.87391	4.90175	5.52478	1.75564e-07	3.83763e-06	6.90431
FAM110B	0.971672	3.23561	5.52183	1.77963e-07	3.87657e-06	6.89131
H1F0	0.708192	6.65805	5.51032	1.87631e-07	4.05897e-06	6.84065
DYSF	0.754142	7.29471	5.4957	2.00665e-07	4.2965e-06	6.77634
THBS4	0.689953	5.53391	5.48635	2.09451e-07	4.45555e-06	6.73531
ZNF91	-1.21323	6.09043	-5.44639	2.5146e-07	5.28487e-06	6.56032
ALPL	1.13409	4.93202	5.44395	2.54272e-07	5.32613e-06	6.54968
NINJ1	0.642954	8.88621	5.44352	2.5477e-07	5.32767e-06	6.54781
SLC25A37	0.965807	8.03868	5.43664	2.62895e-07	5.46287e-06	6.51776
GK	0.967178	4.54633	5.43649	2.63071e-07	5.46287e-06	6.51712
C16orf80	-0.639396	7.63791	-5.43548	2.64293e-07	5.47209e-06	6.51269
GZMA	-1.03924	7.68192	-5.41693	2.87595e-07	5.85788e-06	6.43183
IL7R	-0.738482	6.28022	-5.40476	3.03961e-07	6.15129e-06	6.37888
SEC31B	-0.989821	5.65225	-5.39754	3.14088e-07	6.32561e-06	6.34753
SAMSN1	0.76197	8.50068	5.39609	3.16172e-07	6.34722e-06	6.3412
AMMECR1	-0.806163	4.76162	-5.39271	3.2106e-07	6.42479e-06	6.32652
FFAR2	1.31971	5.57824	5.37691	3.449e-07	6.84725e-06	6.25801
PAN2	-0.746741	6.0282	-5.37434	3.48952e-07	6.90584e-06	6.24684
QTRT1	-0.838394	3.55333	-5.36679	3.61077e-07	7.12333e-06	6.21417
CDA	0.737563	6.95742	5.36143	3.69937e-07	7.26834e-06	6.19099
S100P	1.33234	8.07427	5.3613	3.70166e-07	7.26834e-06	6.19039
CYP1A1	0.788492	3.46577	5.35386	3.82832e-07	7.48634e-06	6.15822
EHD3	0.751386	6.01255	5.34145	4.04906e-07	7.86432e-06	6.10462
STAG3L3	-0.679899	4.62637	-5.33603	4.14931e-07	8.03417e-06	6.08123
PAX5	-0.614114	5.80546	-5.33257	4.21457e-07	8.14795e-06	6.06631
PPIF	0.644671	8.49063	5.32966	4.27024e-07	8.24288e-06	6.05377
RPS6KB1	-0.647774	5.63257	-5.32424	4.37569e-07	8.43346e-06	6.03044
ATAD2	-0.607677	5.40164	-5.31794	4.50169e-07	8.62332e-06	6.00331
FKBP1B	0.637925	5.58304	5.30881	4.69061e-07	8.94424e-06	5.96401
SLC24A3	0.73417	4.34318	5.30559	4.75898e-07	9.06084e-06	5.95018
DOCK4	0.794112	4.43933	5.30216	4.83289e-07	9.17747e-06	5.93545
C5orf45	-0.790477	5.15274	-5.30207	4.83487e-07	9.17747e-06	5.93506
QPCT	0.677805	6.88019	5.30021	4.8754e-07	9.21809e-06	5.92708
HEY1	0.820445	5.18264	5.29272	5.04234e-07	9.51067e-06	5.8949
UGCG	-0.607889	5.31845	-5.29245	5.0483e-07	9.51067e-06	5.89377
CTSL	1.11425	6.90122	5.28596	5.19759e-07	9.74801e-06	5.86592
ALAS2	2.11896	8.35121	5.25302	6.02387e-07	1.10661e-05	5.72496
CTDSPL	0.739702	5.27367	5.24923	6.12674e-07	1.12222e-05	5.70878
RRP15	-0.594894	4.55844	-5.24703	6.1874e-07	1.13168e-05	5.69937
TNS1	0.852962	5.35252	5.24343	6.28759e-07	1.14467e-05	5.68403
ARHGAP6	0.636058	4.37885	5.23603	6.49866e-07	1.18001e-05	5.65249
GPRC5A	0.618875	3.2438	5.23309	6.58464e-07	1.19389e-05	5.63994
PRKCZ	-0.942453	5.79511	-5.2288	6.71159e-07	1.20992e-05	5.6217
CACNA2D3	-1.07687	4.5356	-5.22567	6.80595e-07	1.22341e-05	5.60836
ANGPTL4	0.75012	3.34305	5.21301	7.20083e-07	1.28154e-05	5.55451
DHX35	-0.802474	5.41865	-5.20455	7.47683e-07	1.32503e-05	5.51859
TRDV3	-0.935171	6.9615	-5.20355	7.51028e-07	1.32908e-05	5.51433
SLPI	0.713533	6.2473	5.19186	7.91064e-07	1.38818e-05	5.46474
ACSBG1	0.722749	4.13216	5.18942	7.99662e-07	1.40038e-05	5.45442
INE1	0.68609	5.43366	5.18926	8.00249e-07	1.40038e-05	5.45372
AHSP	1.04445	6.97245	5.18165	8.27724e-07	1.44109e-05	5.4215
CCDC94	-0.760269	6.0901	-5.1812	8.29388e-07	1.44132e-05	5.41958
MFHAS1	-0.779637	4.70029	-5.17271	8.61185e-07	1.48221e-05	5.38367
VILL	-0.640805	6.09905	-5.17073	8.68766e-07	1.49128e-05	5.3753
ANPEP	0.747327	7.6097	5.16624	8.86197e-07	1.51693e-05	5.35634
CABP5	1.0442	4.55507	5.15622	9.26373e-07	1.5771e-05	5.31403
KNTC1	-0.771302	4.68249	-5.14639	9.67521e-07	1.62728e-05	5.27256
PCTP	1.31917	4.54228	5.14595	9.69392e-07	1.62824e-05	5.27071
PLEKHA1	-1.06744	4.52229	-5.13051	1.03773e-06	1.73374e-05	5.20572
KLRD1	-0.609795	6.63064	-5.11834	1.09488e-06	1.81712e-05	5.15458
SLC4A1	1.31594	7.35354	5.1122	1.12487e-06	1.85219e-05	5.1288
SETD5	-1.20713	6.65305	-5.10235	1.17464e-06	1.92154e-05	5.08751
HOMER2	0.676471	4.95802	5.09312	1.22322e-06	1.99322e-05	5.04885
ATXN2L	-0.699017	3.72554	-5.08104	1.28983e-06	2.09631e-05	4.99829
MTRF1	-0.909933	4.5803	-5.06211	1.40123e-06	2.2598e-05	4.91931
ACSL1	0.726022	8.77067	5.06169	1.40381e-06	2.26089e-05	4.91756
HBQ1	1.49708	5.40475	5.05719	1.43174e-06	2.2972e-05	4.89878
SNCA	1.11564	8.13214	5.05496	1.44575e-06	2.31376e-05	4.88949
NPIPA1	-0.645989	9.00537	-5.05232	1.46254e-06	2.33467e-05	4.87849
SPG11	-0.608138	7.53859	-5.05162	1.46702e-06	2.33884e-05	4.87558
CXCL3	1.57397	4.83072	5.02232	1.66693e-06	2.61437e-05	4.75383
CEP131	-0.832039	2.91547	-5.01862	1.69392e-06	2.6402e-05	4.73852
RBBP5	-0.766873	4.17986	-5.00534	1.79461e-06	2.77645e-05	4.68351
CCL7	1.24353	4.41488	5.00345	1.80943e-06	2.79593e-05	4.67567
TRMT11	-0.663634	6.10813	-4.9935	1.88921e-06	2.90489e-05	4.63457
EMP1	0.837951	5.07251	4.97481	2.04857e-06	3.11934e-05	4.55744
PI3	0.844143	4.90866	4.97269	2.06743e-06	3.14044e-05	4.54872
CCL2	2.08469	3.63011	4.97174	2.07599e-06	3.14609e-05	4.54478
HP1BP3	-0.933631	4.32367	-4.96913	2.09953e-06	3.17766e-05	4.53404
NR1D2	-0.593945	5.15277	-4.96319	2.15416e-06	3.24469e-05	4.50958
HOPX	-0.731624	7.50599	-4.95989	2.18509e-06	3.2834e-05	4.49601
CD14	0.590194	9.96486	4.95301	2.25094e-06	3.37023e-05	4.46774
RNF144A	-0.973809	4.73565	-4.95121	2.26851e-06	3.38846e-05	4.46034
MS4A1	-0.829113	8.06844	-4.92595	2.5293e-06	3.72008e-05	4.35676
HIST1H2BO	1.04512	3.3751	4.92559	2.53322e-06	3.72008e-05	4.35528
CNGA1	0.738425	4.29478	4.9092	2.71803e-06	3.9517e-05	4.28827
FCGR2A	0.611054	8.5359	4.89771	2.85534e-06	4.11792e-05	4.24138
CYP4F3	1.03789	5.25767	4.89669	2.86788e-06	4.13127e-05	4.23721
SATB1	-0.587853	8.70878	-4.88888	2.96539e-06	4.23285e-05	4.2054
XCL1	-0.677092	5.47347	-4.88536	3.01044e-06	4.2874e-05	4.19106
PIK3CA	-0.589156	6.81546	-4.88115	3.06516e-06	4.35052e-05	4.17392
ISLR	0.640789	3.95442	4.87666	3.12453e-06	4.42477e-05	4.15568
SETD4	-0.628778	4.17853	-4.85135	3.48095e-06	4.84745e-05	4.05295
TRAPPC10	-0.754175	5.73548	-4.84971	3.50534e-06	4.876e-05	4.04631
ACSL4	0.675178	5.49261	4.84576	3.56491e-06	4.95336e-05	4.03029
CXCR1	1.18431	4.17024	4.84267	3.61205e-06	5.00778e-05	4.0178
SLA	0.709414	7.88705	4.82128	3.95581e-06	5.42444e-05	3.93138
SLC6A8	0.814099	5.52629	4.81441	4.07286e-06	5.55458e-05	3.90367
SCARF1	0.590177	4.3681	4.80849	4.1763e-06	5.68947e-05	3.87984
EBLN2	-0.866381	5.34577	-4.80748	4.19423e-06	5.7077e-05	3.87577
ABCC3	0.949443	4.89673	4.79918	4.34436e-06	5.85485e-05	3.84235
POLA1	-0.697153	4.80439	-4.78979	4.52021e-06	6.03352e-05	3.80465
NOL12	-0.608426	4.54687	-4.78742	4.56575e-06	6.08783e-05	3.79513
GRB14	0.688847	3.83492	4.78263	4.65922e-06	6.19928e-05	3.77587
SEMA6B	0.71231	5.3494	4.76048	5.11528e-06	6.68556e-05	3.68718
ATF3	0.740025	8.14528	4.75849	5.15834e-06	6.72783e-05	3.67922
KRT1	0.99169	6.4282	4.7567	5.19737e-06	6.75765e-05	3.67206
MYL4	0.722473	7.19448	4.74995	5.34698e-06	6.90922e-05	3.64511
TMEM168	-0.630285	5.14466	-4.7349	5.69598e-06	7.30751e-05	3.58508
DYNLL1	0.642465	7.58952	4.70538	6.44576e-06	8.12813e-05	3.46772
EGF	0.595594	4.74742	4.7039	6.48573e-06	8.16213e-05	3.46185
P2RX7	-0.89202	3.34258	-4.69403	6.75876e-06	8.48022e-05	3.42273
KIR2DS4	-1.12993	3.09214	-4.69094	6.84628e-06	8.54696e-05	3.41052
KLF1	0.607998	5.29751	4.69048	6.85963e-06	8.54696e-05	3.40867
EPB42	1.79703	6.05403	4.68596	6.98992e-06	8.66625e-05	3.39082
SELENBP1	1.39862	7.35087	4.65436	7.97217e-06	9.73409e-05	3.26612
TMOD1	0.897856	5.7357	4.65362	7.99656e-06	9.74106e-05	3.26322
ORC2	-0.907332	4.1554	-4.65246	8.03522e-06	9.77865e-05	3.25865
RRS1	-0.589236	6.0601	-4.64754	8.20106e-06	9.96115e-05	3.23928
MYBL1	-0.81965	6.75549	-4.6471	8.21595e-06	9.96959e-05	3.23756
KLC2	-0.789052	4.29127	-4.64639	8.24003e-06	9.98914e-05	3.23479
CACNA2D2	-0.602368	5.69194	-4.63601	8.60218e-06	0.00010388	3.19401
RBM10	-0.908141	5.97143	-4.62546	8.98602e-06	0.000107789	3.15263
PIEZO1	-0.694984	7.53467	-4.62466	9.01578e-06	0.000107894	3.1495
CHST15	0.620775	7.35898	4.62421	9.03284e-06	0.000107938	3.14771
AP1G2	-0.635217	5.79227	-4.61817	9.26084e-06	0.000110138	3.12408
CA1	1.09809	7.06377	4.61094	9.54162e-06	0.000113049	3.09578
ACYP1	-0.90785	4.73227	-4.60917	9.61156e-06	0.00011377	3.08886
ZNF571	-0.697828	4.64132	-4.59779	1.00731e-05	0.00011848	3.04442
LAMB3	0.728755	5.23273	4.59503	1.01883e-05	0.000119582	3.03365
C16orf58	-0.621504	4.78574	-4.59329	1.02615e-05	0.000120096	3.02687
TUBB1	0.664727	6.95006	4.58251	1.0727e-05	0.000124853	2.98485
CD9	0.813684	6.88126	4.57589	1.10226e-05	0.000127702	2.9591
EFHC1	-0.950225	4.38644	-4.57263	1.11712e-05	0.000128947	2.94642
CHMP6	0.878498	4.15678	4.56427	1.15606e-05	0.000132312	2.91397
CXCR2	0.985172	5.56286	4.56425	1.15618e-05	0.000132312	2.91387
NME3	-0.643795	6.80582	-4.55827	1.18485e-05	0.000135025	2.89069
SGK1	0.622586	10.0933	4.5544	1.2038e-05	0.000137061	2.87566
NFE2	0.618238	6.62921	4.54424	1.25487e-05	0.000141591	2.83633
MDM4	-0.88592	2.58242	-4.54397	1.25626e-05	0.00014162	2.83528
ANKZF1	-1.01535	4.92893	-4.54337	1.25933e-05	0.000141838	2.83297
PRF1	-0.92335	8.68625	-4.54232	1.26474e-05	0.000142066	2.82891
ENO3	-0.74788	4.0812	-4.53401	1.30841e-05	0.000146132	2.79678
NDUFB2-AS1	-0.754805	3.26274	-4.51326	1.4239e-05	0.000156441	2.71675
SYP	0.605286	4.56703	4.51262	1.42761e-05	0.000156713	2.71428
ADORA2B	0.757365	5.57124	4.50921	1.44756e-05	0.000158763	2.70115
PCYOX1	-0.825266	2.14587	-4.49925	1.50736e-05	0.00016389	2.66286
MPHOSPH8	-0.661658	6.36315	-4.49835	1.5129e-05	0.00016435	2.65939
SLC5A6	-0.615643	6.72277	-4.49434	1.53771e-05	0.000166102	2.644
SMEK1	-0.591916	6.54011	-4.48444	1.60075e-05	0.000171897	2.60601
PDCD5	-0.651566	4.98251	-4.48111	1.62248e-05	0.000173845	2.59326
G0S2	0.701277	10.9265	4.48086	1.6241e-05	0.00017387	2.59232
HBD	0.939473	9.60298	4.47483	1.66429e-05	0.000176965	2.5692
CCRL2	0.733902	4.60865	4.47459	1.66588e-05	0.000176984	2.5683
HGD	0.590608	5.34186	4.46202	1.75274e-05	0.000184648	2.52025
NCR3	-0.685455	5.41096	-4.45509	1.80253e-05	0.000189417	2.49377
CLSTN2	0.706529	4.3132	4.43835	1.92833e-05	0.000200783	2.43002
KIR3DS1	-1.00616	4.20382	-4.41984	2.07728e-05	0.000213461	2.35972
COL6A3	0.692929	3.93681	4.41247	2.13967e-05	0.000219154	2.33177
LY96	0.587723	8.19999	4.40317	2.22095e-05	0.000226487	2.29656
VIL1	0.630981	3.92558	4.3897	2.34389e-05	0.000236786	2.24569
CYP20A1	-0.64429	4.67328	-4.38897	2.3507e-05	0.000237283	2.24295
BLVRB	0.664077	7.71973	4.3855	2.38359e-05	0.000239514	2.22983
KIR2DS2	-1.19186	3.82748	-4.38018	2.43469e-05	0.000243994	2.20981
ITGB1BP2	-0.761264	2.98278	-4.37841	2.45203e-05	0.000245145	2.20311
TSPAN5	0.797962	5.39886	4.37734	2.46247e-05	0.000245993	2.1991
ALOX5AP	0.653815	9.52182	4.37209	2.51457e-05	0.000250399	2.17934
GYPA	0.628498	2.99466	4.36635	2.57275e-05	0.00025442	2.15775
CLUHP3	-0.680899	5.5261	-4.36398	2.59713e-05	0.000255797	2.14885
DENND1B	-0.789957	5.26042	-4.35551	2.68617e-05	0.000262283	2.11705
CLEC5A	0.709515	5.52635	4.35509	2.69065e-05	0.000262372	2.11547
KLRC4	-0.640222	3.17696	-4.35472	2.6946e-05	0.000262493	2.11409
LTBP3	-0.641293	6.00354	-4.35183	2.72581e-05	0.000264916	2.10323
ADCY6	0.636353	4.43995	4.35128	2.73177e-05	0.00026529	2.10116
GFI1	-0.859262	4.74304	-4.34383	2.81373e-05	0.000272196	2.07328
KIR2DL1	-0.946343	3.50346	-4.33865	2.87225e-05	0.00027679	2.05386
NKG7	-0.746248	9.34094	-4.31565	3.14602e-05	0.000298495	1.96801
EDNRB	0.763428	3.82311	4.3088	3.23242e-05	0.000305631	1.94246
HIST1H1E	-0.726631	2.32628	-4.30612	3.26678e-05	0.000308183	1.93249
PPIP5K1	-0.638928	3.82894	-4.28168	3.59694e-05	0.000334798	1.84176
PIBF1	-0.666111	4.94586	-4.2783	3.64504e-05	0.000337523	1.82924
XAF1	-0.852529	4.96128	-4.27348	3.7147e-05	0.000342708	1.81141
C1orf112	-0.813774	3.15072	-4.26532	3.83554e-05	0.000350819	1.78125
TPM2	-0.784142	3.63483	-4.26528	3.83617e-05	0.000350819	1.7811
MME	1.09608	4.93673	4.26404	3.85479e-05	0.000351753	1.77654
DFFB	-0.628362	4.86017	-4.25749	3.95507e-05	0.000358557	1.75235
PWP2	-0.594739	5.22435	-4.23994	4.23607e-05	0.000380458	1.68772
CASP5	0.614381	4.57385	4.22871	4.42585e-05	0.000393002	1.64646
SDC4	0.604506	6.58543	4.22442	4.50063e-05	0.000398233	1.63069
URGCP	-0.699518	5.72373	-4.21818	4.61123e-05	0.000407188	1.60784
BIN3-IT1	-0.650941	4.69424	-4.21445	4.6787e-05	0.000411693	1.59418
GNLY	-0.878565	9.64702	-4.20586	4.83767e-05	0.000423041	1.56274
A4GALT	0.591949	4.59886	4.20485	4.85663e-05	0.000424051	1.55906
HIST1H2BJ	0.870814	3.49168	4.20285	4.89449e-05	0.000426316	1.55175
HIST1H2AB	-0.610758	3.97831	-4.20242	4.90265e-05	0.000426585	1.55019
OLR1	0.804895	4.60072	4.20015	4.94609e-05	0.000429768	1.54189
HIST1H2AE	0.736719	4.89025	4.1999	4.95082e-05	0.000429882	1.54099
SETD6	-0.624982	3.26325	-4.19332	5.07898e-05	0.000438884	1.51695
MSANTD2	-0.749238	3.7261	-4.19134	5.11813e-05	0.000441052	1.50973
SPRY2	0.894634	5.02163	4.18105	5.32609e-05	0.000456153	1.47227
MANSC1	0.660812	4.43822	4.16524	5.66184e-05	0.000479023	1.41479
COLQ	-0.633754	4.27307	-4.16274	5.71654e-05	0.000481139	1.40576
CA4	0.592158	5.33254	4.16235	5.7252e-05	0.000481139	1.40433
PVALB	0.919355	5.18328	4.16048	5.76679e-05	0.000483986	1.39753
FCGBP	-0.673291	3.91538	-4.14579	6.10239e-05	0.000507401	1.34437
BCL2L1	0.735142	6.26557	4.12894	6.51067e-05	0.000534967	1.28353
IL1RL2	0.729692	2.42329	4.12849	6.52184e-05	0.000535495	1.28192
FCGR3B	0.918714	8.88709	4.12788	6.53733e-05	0.000535495	1.27969
FBXL4	0.608992	3.85619	4.11477	6.87403e-05	0.000558454	1.23252
FANCF	-0.683928	2.72902	-4.11223	6.94114e-05	0.000561512	1.2234
ORM1	0.962164	3.70854	4.11005	6.99942e-05	0.000565497	1.21555
ALG12	-0.608579	3.33464	-4.10941	7.01645e-05	0.000566509	1.21327
EXO1	0.618345	3.97558	4.09604	7.38421e-05	0.000591994	1.16531
HBE1	0.702197	5.36947	4.09579	7.3913e-05	0.000591994	1.1644
MGAM	1.08537	5.73563	4.09161	7.51006e-05	0.00059942	1.14944
WDR60	-0.677265	3.80262	-4.09063	7.53829e-05	0.00060129	1.14592
KRT23	0.775603	4.81085	4.08394	7.73307e-05	0.00061177	1.12198
MRPL4	-0.729509	5.02392	-4.07672	7.94837e-05	0.000626433	1.09621
PAK1IP1	-0.9217	2.95113	-4.07021	8.14784e-05	0.000640143	1.07296
CD40LG	-0.710893	3.65972	-4.06723	8.24054e-05	0.000645809	1.06235
CH25H	0.981051	4.94673	4.06277	8.38122e-05	0.000655198	1.04647
KIR3DL1	-0.622436	5.66495	-4.05833	8.52371e-05	0.000665094	1.03066
MIS18BP1	-1.04326	3.09157	-4.04664	8.9096e-05	0.000688778	0.989134
REL	-0.619578	5.72184	-4.02616	9.62642e-05	0.000735135	0.916594
RUNX1-IT1	-0.755259	3.82193	-4.0202	9.84541e-05	0.000750945	0.895514
MAP2	0.625916	3.88274	4.01878	9.8982e-05	0.000754054	0.890503
TRABD	-0.886094	4.09184	-4.01015	0.000102249	0.00077471	0.860076
RRP9	-0.695159	3.33597	-4.00948	0.000102509	0.000776211	0.857697
METTL2B	-0.738449	3.37424	-4.00033	0.000106097	0.000800963	0.82547
ADM	0.654207	8.68537	3.99305	0.000109033	0.000817228	0.799903
VWF	0.692077	4.11919	3.98314	0.000113161	0.000841134	0.765106
SEC14L1P1	-0.684304	3.78165	-3.96693	0.000120235	0.000884299	0.708347
PRSS53	-0.677104	4.15322	-3.96202	0.000122456	0.000897987	0.691216
IER3	0.701883	9.37349	3.95286	0.000126711	0.000928107	0.659252
DNASE1L2	0.701345	4.13331	3.94874	0.000128671	0.000938625	0.644894
GPR56	-0.616459	5.30322	-3.94856	0.000128759	0.000938719	0.644256
FECH	0.624025	6.80652	3.94417	0.000130876	0.000951413	0.628999
HIST1H4H	0.606216	5.2831	3.93661	0.000134609	0.000972893	0.602692
HBEGF	0.73385	8.37993	3.91122	0.000147894	0.00105734	0.514693
RASA3	-0.780593	4.31212	-3.91017	0.000148465	0.00106021	0.511094
ID3	-0.801168	5.1273	-3.8959	0.000156504	0.00110941	0.461814
SLCO4A1	0.692981	4.63765	3.89401	0.000157596	0.00111652	0.455317
VNN1	0.897281	3.83665	3.89328	0.000158024	0.00111829	0.452785
INPP5B	-0.636529	3.92045	-3.88851	0.000160823	0.00113554	0.436382
GPATCH1	-0.686513	4.0829	-3.88321	0.000163993	0.00115467	0.418151
UQCC1	-0.627907	4.10831	-3.87026	0.000171988	0.00119977	0.373697
C8B	0.585701	4.28052	3.86492	0.000175391	0.00122048	0.355404
VNN2	0.771109	8.1357	3.86478	0.00017548	0.00122048	0.354931
KIR2DS5	-0.75819	5.8332	-3.85048	0.000184923	0.00127555	0.306006
TNFRSF10C	0.69603	4.69452	3.84941	0.000185643	0.00127982	0.302379
FGF13	0.751235	3.17811	3.84557	0.000188272	0.00129438	0.289257
DLX5	0.766862	3.08598	3.83918	0.000192719	0.0013172	0.267477
E2F5	-0.807933	3.95592	-3.81993	0.000206728	0.00140282	0.202024
GPR183	0.620178	8.42641	3.8173	0.000208712	0.00141323	0.193118
TIMM50	-0.677949	3.73256	-3.81621	0.000209546	0.00141811	0.189401
LRP5L	-0.794478	4.29319	-3.8158	0.000209853	0.00141866	0.188035
NAALADL1	-0.623095	2.57476	-3.8066	0.000216988	0.0014606	0.156863
CLDN5	0.72534	4.99715	3.7893	0.000231026	0.00154679	0.0984417
ZNF227	-0.724282	3.2093	-3.78503	0.000234623	0.00156503	0.0840466
MYOM2	-1.23397	3.92444	-3.78287	0.000236465	0.0015748	0.0767628
FOXH1	0.669405	4.09854	3.77679	0.000241711	0.00160293	0.0563209
EDN1	0.672228	3.37129	3.77348	0.000244616	0.00161963	0.0451926
NAA15	-0.744807	3.06255	-3.76869	0.000248884	0.00164355	0.0290842
IGJ	0.714358	7.57416	3.76456	0.000252614	0.00166468	0.0152319
METTL8	-0.740172	3.46385	-3.75859	0.000258101	0.00169284	-0.00477341
TMCC2	0.637243	4.78058	3.7326	0.000283342	0.00183725	-0.0916031
DCSTAMP	0.604353	4.15044	3.73178	0.000284166	0.00184165	-0.094305
FGF9	-0.657858	4.08971	-3.72941	0.000286591	0.00185457	-0.102211
MN1	0.632814	5.92601	3.72655	0.000289534	0.00186871	-0.111713
BTBD18	-0.774087	3.98577	-3.68554	0.000335088	0.00211486	-0.247548
NLRP2	-0.703181	4.56413	-3.68217	0.000339123	0.00213389	-0.258669
MIA	0.954659	3.2176	3.67626	0.000346305	0.00216929	-0.278135
TSGA10	-0.664599	3.19322	-3.67019	0.000353826	0.00220869	-0.29809
IMPG2	0.669749	2.91211	3.66375	0.000361978	0.00224727	-0.319239
MAP3K1	-0.652642	5.41254	-3.65091	0.000378766	0.00233418	-0.361325
ARG1	0.627764	4.89574	3.64632	0.000384945	0.00236181	-0.376341
RNF19A	-0.718868	3.24144	-3.64145	0.000391591	0.0023979	-0.392225
GSDMB	-0.60353	4.52514	-3.63442	0.000401392	0.00244479	-0.415161
EYA4	0.607333	3.42838	3.63021	0.00040738	0.00247286	-0.428897
IL6	0.637841	6.36664	3.61733	0.000426207	0.00256358	-0.470794
PDE2A	0.690426	5.17043	3.60619	0.000443147	0.00264644	-0.506925
GZMH	-0.995987	7.91342	-3.60326	0.000447715	0.00266737	-0.516429
PHACTR1	0.756644	4.90294	3.5902	0.000468585	0.00277066	-0.558647
TTC27	-0.638202	5.12934	-3.5845	0.000477979	0.00281956	-0.577033
PRSS23	-0.859491	4.78222	-3.58153	0.000482934	0.00284077	-0.586585
KIR2DS3	-0.608907	3.12508	-3.57914	0.000486974	0.0028525	-0.5943
CXorf57	-0.667444	2.823	-3.57517	0.000493744	0.00288811	-0.607086
MSRB1	0.924482	7.10649	3.56814	0.000505934	0.00294705	-0.629667
USP9Y	-1.28087	3.61302	-3.55632	0.000527099	0.00305052	-0.667601
DENND2D	-0.702518	5.85367	-3.54123	0.000555315	0.00318153	-0.715848
KIAA0754	-0.674032	1.67605	-3.53288	0.000571536	0.00325958	-0.742476
IL1B	0.851029	7.5292	3.52934	0.000578533	0.003292	-0.753728
SND1-IT1	-0.614012	4.05558	-3.52653	0.000584167	0.00331354	-0.762688
ZNF184	-0.620794	4.4728	-3.52302	0.000591251	0.00334465	-0.773832
PIN1	-0.788184	4.71075	-3.50983	0.000618653	0.0034746	-0.815704
AF007147	-0.847121	5.13807	-3.50956	0.00061922	0.00347607	-0.81655
TRPM6	0.634608	4.3543	3.50678	0.000625153	0.00350169	-0.82536
HIST1H3G	0.585236	2.86943	3.49805	0.000644125	0.00359193	-0.85298
RPL39L	-0.618907	2.55166	-3.48576	0.000671753	0.00371453	-0.891764
PPAP2C	0.617287	3.46869	3.47748	0.000690991	0.00379591	-0.91783
ASIP	0.629712	3.96513	3.47242	0.000702998	0.00385344	-0.933731
TIPRL	-0.604519	4.28481	-3.46467	0.000721769	0.00394073	-0.958047
CLTC-IT1	-0.641751	1.94777	-3.44601	0.000768939	0.00415141	-1.01644
RAI2	-0.60582	2.6513	-3.43313	0.000803153	0.00430648	-1.05657
CRIP2	-0.730879	4.3232	-3.41079	0.000865924	0.00458816	-1.1259
MICAL3	-0.793164	3.79709	-3.40402	0.000885817	0.0046681	-1.14681
CD72	-0.624819	4.62214	-3.3948	0.000913636	0.0047984	-1.17528
IL12RB2	-0.610926	3.16388	-3.39023	0.000927738	0.00485418	-1.18937
SYN1	0.860766	4.32113	3.36784	0.000999731	0.00516199	-1.25812
BTNL8	0.629591	2.32217	3.36593	0.00100609	0.00518629	-1.26395
GADD45G	0.653353	4.89661	3.36505	0.00100906	0.00519599	-1.26666
PLEKHF1	-0.662961	5.15147	-3.36497	0.00100932	0.00519599	-1.2669
PGLYRP1	0.636663	2.73918	3.36482	0.00100984	0.00519599	-1.26737
KIR2DL2	-0.638757	5.30106	-3.36236	0.00101813	0.00523152	-1.27489
RBM14	-0.72981	4.6358	-3.34636	0.0010737	0.0054763	-1.32373
C1orf123	-0.659481	5.87216	-3.34438	0.00108075	0.00550557	-1.32974
SLC13A2	0.654047	3.69293	3.34391	0.00108245	0.00551007	-1.33118
PLEK2	0.696416	6.04977	3.3395	0.00109837	0.00557495	-1.3446
JUP	-0.758668	4.81631	-3.33025	0.00113249	0.00571807	-1.37269
SCIN	-0.623533	2.574	-3.32099	0.00116762	0.00586007	-1.40074
ZNF711	-0.611262	2.64624	-3.31864	0.00117671	0.00588826	-1.40785
LILRA4	-0.622727	3.88751	-3.29954	0.00125302	0.00620426	-1.4655
GK3P	0.688414	4.73026	3.29718	0.00126272	0.00624197	-1.47258
NUDT1	-0.632714	3.57842	-3.29271	0.00128139	0.00631484	-1.48603
TNNT1	0.6384	2.98739	3.2769	0.00134941	0.00659307	-1.53344
GPR171	-0.777216	5.03445	-3.26281	0.00141287	0.00684958	-1.57554
REPS2	0.594339	4.86424	3.25425	0.00145276	0.00701607	-1.60104
NME8	-0.806684	3.05655	-3.24161	0.00151358	0.00726228	-1.63857
ANXA6	-0.589288	7.59434	-3.23571	0.00154277	0.00737977	-1.65605
MVD	-0.672285	3.41261	-3.21554	0.0016466	0.00776978	-1.71561
ZFP30	0.644243	3.20779	3.19086	0.00178249	0.00830791	-1.78806
LGMN	0.797012	4.22295	3.17818	0.0018563	0.00859128	-1.8251
RNF170	-0.673201	3.46479	-3.17712	0.0018626	0.00861517	-1.82819
KDM5D	-1.45086	5.04657	-3.17574	0.00187084	0.00864583	-1.83222
CD151	0.674574	4.31061	3.11471	0.00227035	0.010105	-2.00861
GPALPP1	-0.598795	2.28509	-3.11342	0.00227962	0.0101382	-2.01232
STEAP4	0.713749	2.74237	3.11164	0.00229246	0.0101854	-2.01743
MPP6	-0.633798	3.12404	-3.09571	0.00241007	0.0106177	-2.06294
PLK2	0.592824	4.97853	3.05409	0.00274426	0.011808	-2.18091
MUM1	-0.633332	3.24836	-3.04833	0.00279376	0.0119758	-2.19713
GDAP1	-0.596341	3.07217	-3.01246	0.00312102	0.0131187	-2.29755
IFI44L	-0.801579	4.62941	-2.93094	0.00400021	0.0161022	-2.52191
ABCB4	-0.760126	2.93119	-2.88396	0.00460511	0.0180169	-2.64878
DDX3Y	-1.43853	5.39341	-2.87075	0.00478966	0.0185998	-2.68413
F3	0.644323	2.63948	2.86508	0.0048709	0.0188278	-2.69925
CTSV	0.618967	3.15672	2.78124	0.00622953	0.0230294	-2.91988
CYP27A1	0.621082	5.80254	2.7719	0.00640059	0.0235715	-2.94411
CHI3L1	0.592586	4.49804	2.63775	0.00937497	0.0320424	-3.28396
TLR8	0.738595	4.27248	2.55618	0.0117453	0.0384975	-3.48325
TIMM22	-0.654987	4.78046	-2.51936	0.0129813	0.0415925	-3.57133

## Sheet: Supplementary Table 4
Supplementary Table 3 The list of commonly expressed DEGs in H. pylori and IBD.
Supplementary Table 3 The list of commonly expressed DEGs in H. pylori and IBD.	Type
MIA	up
LCN2	up
CXCL2	up
CCRL2	up
GPR183	up
LY96	up
SAMSN1	up
EGR2	up
IGJ	up
CXCL1	up
SLA	up
CXCL3	up
MMP25	up
ADORA2B	up
PLSCR1	up
CASP5	up
VNN2	up
FPR1	up
MMP9	up
MMD	up
HIST1H2AC	up
CHI3L1	up
CCR1	up
ALOX5AP	up
VNN1	up
F3	up
TIMP1	up
EMP1	up
PF4	up
FCER1G	up
CHST15	up
CD14	up
PDZK1IP1	up
FFAR2	up
CXCL5	up
PLK2	up
HIST1H2BH	up
PI3	up
DUSP6	up
CD58	up
HIST1H2BD	up
HIST1H2BO	up
RNF24	up
GPRC5A	up
MAFB	up
HIST1H2BK	up
EXO1	up
HIST1H2AE	up
CCL2	up
TNFRSF1B	up
BCL2A1	up
GPX1	up
EMR2	up
SIRPA	up
PLAUR	up
TLR8	up
COL6A3	up
FHL2	up
PLEK2	up
ITGB3	up
LYL1	up
TMEM158	up
AQP9	up
IL6	up
HIST1H2BE	up
EGR1	up
CXCR2	up
IL1RN	up
ACSL4	up
TLR2	up
HIST1H3G	up
PPAP2C	up
MGLL	up
CXCL8	up
SLPI	up
S100A11	up
MGAM	up
DSE	up
QPCT	up
EHD3	up
BTNL8	up
TGM2	up
NFE2	up
PHLDA2	up
EGR3	up
TPM1	up
GK3P	up
F13A1	up
CORO1C	up
CLDN5	up
NAMPT	up
CYP4F3	up
TLR4	up
THBS1	up
IL10	up
VIL1	up
HIST1H4H	up
LAMB3	up
CLEC7A	up
FPR2	up
CD9	up
GK	up
MEIS1	up
FOSB	up
SLC12A6	up
CD93	up
ABCC3	up
HCAR3	up
FCGR2A	up
PPP1R15A	up
SLC25A37	up
ANPEP	up
TREM1	up
CYP1B1	up
PROS1	up
ABLIM3	up
TNFRSF10C	up
CH25H	up
IL1B	up
C8B	up
SLC6A8	up
DYSF	up
HIST1H2BJ	up
S100P	up
FSTL1	up
C5AR1	up
NME3	down
SATB1	down
SETD6	down
PIEZO1	down
CACNA2D2	down
GPR56	down
CRY2	down
PCYOX1	down
ZBTB20	down
REPS1	down
PRSS23	down
PRSS53	down
MPP6	down
LTBP3	down
TOP3B	down
HOPX	down
COLQ	down
GOLGA8A	down
MYOM2	down
SNRNP70	down
CACNA2D3	down
ZBTB16	down
GSAP	down
CXorf57	down
ZNF711	down

## Sheet: Supplementary Table 5
Supplementary Table 4 The list of the top 10 hub genes.
Top 10 in network net.network.txt ranked by Degree method
Rank	Name	Score
1	IL6	26
1	IL1B	26
3	TLR4	21
3	CXCL8	21
5	CCL2	19
6	IL10	18
6	TLR2	18
8	CCR1	17
9	MMP9	15
9	CXCR2	15

## Sheet: Supplementary Table 6
Supplementary Table 5 Results of CMap analysis of the first 11 small molecule compounds.
Rank	Score	ID	Name	Description	Target
8476	-99.37	BRD-K51575138	TPCA-1	IKK inhibitor	IKBKB
8471	-99.3	BRD-K89014967	AS-703026	MEK inhibitor	MAP2K1, MAP2K2
8424	-98.8	BRD-A79803969	memantine	Glutamate receptor antagonist	GRIN1, CHRFAM7A, CYP2E1, DRD2, GRIN2A, GRIN2B, GRIN3A, HTR3A
8416	-98.77	BRD-K74761218	WT-171	HDAC inhibitor	HDAC6
8464	-99.22	BRD-K56343971	vemurafenib	RAF inhibitor	BRAF, CYP2C19, CYP3A4, CYP3A5, RAF1
8383	-98.23	BRD-K23875128	RHO-kinase-inhibitor-III[rockout]	Rho associated kinase inhibitor	IMPDH2, ROCK1
8512	-99.68	BRD-K33396764	alpha-linolenic-acid	Omega 3 fatty acid stimulant	ELOVL4, FADS1, FADS2, FFAR1, FFAR4, PTGS2, SLC8A1, TRPV1
8536	-99.83	BRD-K77133231	PD-169316	p38 MAPK inhibitor	ALOX5
8410	-98.7	BRD-K12502280	TG-101348	FLT3 inhibitor	JAK2, FLT3, BRD4, JAK1, JAK3, RET, TYK2
8393	-98.41	BRD-A35108200	dexamethasone	Glucocorticoid receptor agonist	ANXA1, CYP3A4, CYP3A5, NOS2, NR0B1, NR3C1, NR3C2
2513	63.73	BRD-K90333595	phentolamine	Adrenergic receptor antagonist	ADRA1A, ADRA2A, ADRA1B, ADRA1D, ADRA2B, ADRA2C

## Sheet: Supplementary Table 7
Supplementary Table 6 Transcription factors that can interact with hub genes.
TF	Gene	Network
RELA	MMP9	TF
RELA	IL6	TF
RELA	CXCL8	TF
RELA	IL1B	TF
RELA	IL10	TF
RELA	CCL2	TF
RELA	TLR2	TF
RELA	CXCR2	TF
NFKB1	CXCR2	TF
NFKB1	IL1B	TF
NFKB1	CXCL8	TF
NFKB1	MMP9	TF
NFKB1	IL10	TF
NFKB1	IL6	TF
NFKB1	TLR2	TF
NFKB1	CCL2	TF
STAT1	MMP9	TF
STAT1	IL6	TF
STAT1	CCL2	TF
STAT1	IL1B	TF
STAT1	IL10	TF
STAT1	CCR1	TF
REL	IL6	TF
REL	CCL2	TF
REL	IL1B	TF
REL	IL10	TF
STAT3	MMP9	TF
STAT3	IL10	TF
STAT3	IL6	TF
STAT3	CCL2	TF
STAT3	CXCL8	TF
JUN	IL1B	TF
JUN	MMP9	TF
JUN	CCL2	TF
JUN	CXCL8	TF
JUN	IL6	TF
CEBPA	IL10	TF
CEBPA	CXCR2	TF
CEBPA	IL6	TF
CEBPA	CCL2	TF
IRF8	IL10	TF
IRF8	IL1B	TF
IRF8	TLR4	TF
CEBPB	IL10	TF
CEBPB	CXCL8	TF
CEBPB	IL1B	TF
CEBPB	IL6	TF
NFKBIA	IL1B	TF
NFKBIA	CXCL8	TF
NFKBIA	MMP9	TF
XBP1	CCL2	TF
XBP1	IL6	TF
XBP1	CXCL8	TF
ATF4	CXCL8	TF
ATF4	IL6	TF
ATF4	CCL2	TF
VDR	IL6	TF
VDR	IL10	TF
VDR	CXCL8	TF
SP1	TLR2	TF
SP1	CCL2	TF
SP1	IL6	TF
SP1	MMP9	TF
SP1	IL10	TF
ELF4	MMP9	TF
ELF4	CXCL8	TF
ZNF300	CXCL8	TF
ZNF300	IL6	TF
EP300	MMP9	TF
EP300	CXCL8	TF
EP300	IL6	TF
IKBKB	CXCL8	TF
IKBKB	MMP9	TF
SPI1	IL1B	TF
SPI1	CCL2	TF
SPI1	TLR4	TF
ZFP36	IL6	TF
ZFP36	CXCL8	TF
IRF3	CCL2	TF
IRF3	TLR4	TF
DDIT3	IL6	TF
DDIT3	CXCL8	TF
AHR	IL6	TF
AHR	IL1B	TF
NR1I2	CCL2	TF
NR1I2	IL10	TF
HDAC2	CXCL8	TF
HDAC2	CCL2	TF
ETS2	CXCL8	TF
ETS2	MMP9	TF
STAT6	CXCL8	TF
STAT6	TLR4	TF
PPARA	IL6	TF
PPARA	MMP9	TF
KLF4	IL6	TF
KLF4	IL1B	TF
SIRT1	IL1B	TF
SIRT1	MMP9	TF
IRF1	IL10	TF
IRF1	MMP9	TF
FOS	MMP9	TF
FOS	CXCL8	TF
HDAC1	MMP9	TF
HDAC1	CXCL8	TF
EGR1	CXCL8	TF
EGR1	IL6	TF
CREB1	IL6	TF
CREB1	IL10	TF

## Sheet: Supplementary Table 8
Supplementary Table 7 The top 9 transcription factors.
Key TF	Description	# of overlapped genes	P value	Q value	List of overlapped genes
RELA	v-rel reticuloendotheliosis viral oncogene homolog A (avian)	8	1.66e-13	3.07e-12	MMP9,IL6,CXCL8,IL1B,IL10,CCL2,TLR2,CXCR2
NFKB1	nuclear factor of kappa light polypeptide gene enhancer in B-cells 1	8	1.76e-13	3.07e-12	CXCR2,IL1B,CXCL8,MMP9,IL10,IL6,TLR2,CCL2
STAT1	signal transducer and activator of transcription 1, 91kDa	6	1.34e-12	1.56e-11	MMP9,IL6,CCL2,IL1B,IL10,CCR1
STAT3	signal transducer and activator of transcription 3 (acute-phase response factor)	5	5.49e-09	3.84e-08	MMP9,IL10,IL6,CCL2,CXCL8
JUN	jun proto-oncogene	5	7e-09	4.08e-08	IL1B,MMP9,CCL2,CXCL8,IL6
SP1	Sp1 transcription factor	5	2.18e-06	5.44e-06	TLR2,CCL2,IL6,MMP9,IL10
REL	v-rel reticuloendotheliosis viral oncogene homolog (avian)	4	2.89e-10	2.53e-09	IL6,CCL2,IL1B,IL10
CEBPA	CCAAT/enhancer binding protein (C/EBP), alpha	4	9.81e-09	4.91e-08	IL10,CXCR2,IL6,CCL2
CEBPB	CCAAT/enhancer binding protein (C/EBP), beta	4	1.91e-08	7.43e-08	IL10,CXCL8,IL1B,IL6

## Sheet: Supplementary Table 9
Supplementary Table 9:List of common online databases
Database	Database website
GEO	https://www.ncbi.nlm.nih.gov/geo/
KEGG	https://www.kegg.jp/kegg/pathway.html
STRING	https://cn.string-db.org
Metascape	https://metascape.org
STITCH	http://stitch.embl.de
GeneMANIA	https://genemania.org/
Connectivity Map	https://clue.io/
TRRUST	https://www.grnpedia.org/trrust/
PubChem	https://pubchem.ncbi.nlm.nih.gov
